# Supplementary material for: Artesunate alleviates kidney fibrosis by restoring klotho protein and suppressing Wnt/β-catenin signalling pathway
Source: Front Cell Dev Biol. 2025 Nov 13;13:1688753. doi: 10.3389/fcell.2025.1688753 (PMC12657419; doi:10.3389/fcell.2025.1688753)
Supplement: Supplementary file 1 [file Table3.xlsx]

## Sheet: Fig.1
	Measurements								Measurements								Measurements									Measurements									Measurements									Measurements
																										Exp.1									Exp.1									Exp.1
	Group	GAPDH	Fibronectin	Relative Band Intensity (Fibronectin/GAPDH)					Group	GAPDH	COL1A1	Relative Intensity (COL1A1/GAPDH)					Group	GAPDH	α-SMA	Relative Band Intensity (α-SMA/GAPDH)						TGF-β1	Artesunate	GAPDH	Fibronectin						TGF-β1	Artesunate	GAPDH	COL1A1	Relative Intensity (COL1A1/GAPDH)					TGF-β1	Artesunate	GAPDH	α-SMA	Relative Intensity (α-SMA/GAPDH)
		Band Intensity	Band Intensity							Band Intensity	Band Intensity							Band Intensity	Band Intensity							Concentration	Concentration	Intensity	Intensity	Relative Intensity (Fibronectin/GAPDH)					Concentration	Concentration	Intensity	Intensity						Concentration	Concentration	Intensity	Intensity
	UUO + ART	101.564	60.681	0.597466					UUO + ART	79.158	48.651	0.614606					UUO + ART	101.564	39.403	0.387962						10ng/ml	60µM	104.532	38.666	0.369896					10ng/ml	60µM	104.532	42.135	0.403082					10ng/ml	60µM	104.532	50.698	0.485
		97.623	72.565	0.743319						79.9	48.337	0.604969						97.623	53.384	0.546838						10ng/ml	30µM	103.735	64.309	0.619935					10ng/ml	30µM	103.735	84.308	0.812725					10ng/ml	30µM	103.735	54.131	0.52182
		95.291	102.972	1.08061						75.247	68.296	0.907624						95.291	63.636	0.667807						10ng/ml	10µM	94.206	76.412	0.811116					10ng/ml	10µM	94.206	87.398	0.927733					10ng/ml	10µM	94.206	68.326	0.725283
	UUO + Vehicle	90.665	127.936	1.41108					UUO + Vehicle	61.605	115.519	1.87516					UUO + Vehicle	90.665	84.226	0.92898						10ng/ml	0µM	94.064	94.034	0.999681					10ng/ml	0µM	94.064	138.833	1.47594					10ng/ml	0µM	94.064	81.785	0.869461
		91.442	131.656	1.43978						60.386	96.345	1.59549						91.442	87.837	0.960576						0	Control	102.169	64.69	0.633167					0	Control	102.169	42.351	0.414519					0	Control	102.169	46.705	0.457135
		91.698	119.963	1.30824						61.294	114.223	1.86353						91.698	86.094	0.938886
	Sham + ART	101.617	72.812	0.716534					Sham + ART	91.159	23.415	0.256859					Sham + ART	101.617	18.551	0.182558						Exp.2									Exp.2									Exp.2
		88.889	74.54	0.838574						90.44	16.228	0.179434						76.572	12.401	0.161952						TGF-β1	Artesunate	GAPDH	Fibronectin						TGF-β1	Artesunate	GAPDH	COL1A1	Relative Intensity (COL1A1/GAPDH)					TGF-β1	Artesunate	GAPDH	α-SMA	Relative Intensity (α-SMA/GAPDH)
		89.545	61.101	0.68235						78.413	38.542	0.491526						88.889	12.762	0.143572						Concentration	Concentration	Intensity	Intensity	Relative Intensity (Fibronectin/GAPDH)					Concentration	Concentration	Intensity	Intensity						Concentration	Concentration	Intensity	Intensity
	Sham + Vehicle	89.645	75.326	0.84027						79.603	9.505	0.119405					Sham + Vehicle	91.158	13.242	0.145264						10ng/ml	60µM	109.387	42.966	0.392789					10ng/ml	60µM	109.387	15.024	0.137347					10ng/ml	60µM	109.387	38.638	0.353223
		88.15	60.115	0.681963					Sham + Vehicle	73.919	10.149	0.137299						89.645	12.846	0.143299						10ng/ml	30µM	114.2	78.999	0.69176					10ng/ml	30µM	114.2	36.93	0.32338					10ng/ml	30µM	114.2	67.769	0.593424
		89.245	67.613	0.757611						69.616	10.507	0.150928						80.15	13.49	0.168309						10ng/ml	10µM	109.604	123.592	1.12762					10ng/ml	10µM	109.604	82.1	0.74906					10ng/ml	10µM	109.604	90.332	0.824167
										73.821	13.975	0.189309														10ng/ml	0µM	112.014	128.019	1.14288					10ng/ml	0µM	112.014	92.579	0.826495					10ng/ml	0µM	112.014	94.904	0.847251
										68.499	15.513	0.22647														0	Control	114.945	75.122	0.653547					0	Control	114.945	38.439	0.334412					0	Control	114.945	49.056	0.426778
																										Exp.3									Exp.3									Exp.3
																										TGF-β1	Artesunate	GAPDH	Fibronectin						TGF-β1	Artesunate	GAPDH	COL1A1	Relative Intensity (COL1A1/GAPDH)					TGF-β1	Artesunate	GAPDH	α-SMA	Relative Intensity (Fibro/GAPDH)
																										Concentration	Concentration	Intensity	Intensity	Relative Intensity (Fibro/GAPDH)					Concentration	Concentration	Intensity	Intensity						Concentration	Concentration	Intensity	Intensity
																										10ng/ml	60µM	127.797	94.934	0.74285					10ng/ml	60µM	86.154	27.733	0.3219					10ng/ml	60µM	127.797	60.735	0.475246
																										10ng/ml	30µM	126.729	118.609	0.935926					10ng/ml	30µM	80.419	27.911	0.34707					10ng/ml	30µM	126.729	68.512	0.540618
																										10ng/ml	10µM	118.155	124.618	1.0547					10ng/ml	10µM	78.881	57.099	0.723863					10ng/ml	10µM	100.403	69.417	0.691384
																										10ng/ml	0µM	100.403	124.276	1.23777					10ng/ml	0µM	97.518	125.294	1.28483					10ng/ml	0µM	118.155	79.403	0.672024
																										0	Control	143.013	109.603	0.766385					0	Control	89.913	33.641	0.374151					0	Control	143.013	59.081	0.413116

## Sheet: Fig.2
	Measurements								Measurements								Measurements
																									Exp.1
	Group	GAPDH	TGF-β1	Relative Intensity (TGF-β1/GAPDH)					Group	GAPDH	p-SMAD3	Relative Intensity (p-SMAD3/GAPDH)					Group	GAPDH	p-SMAD2	Relative Intensity (p-SMAD2/GAPDH)					TGF-β1	Artesunate	GAPDH	p-SMAD3	Relative Intensity (p-SMAD3/GAPDH)
		Band Intensity	Band Intensity							Band Intensity	Band Intensity							Band Intensity	Band Intensity						Concentration	Concentration	Band Intensity	Band Intensity
	UUO + ART	79.158	60.026	0.758306					UUO + ART	79.158	90.875	1.14802					UUO + ART	79.158	74.776	0.944642					10ng/ml	60µM	127.797	29.421	0.230217
		79.9	59.337	0.742641						79.9	104.9	1.31289						79.9	109.474	1.37014					10ng/ml	30µM	126.729	79.412	0.626628
		75.247	78.5	1.04323						75.247	99.859	1.32708						75.247	87.58	1.1639					10ng/ml	10µM	100.403	88.236	0.878818
	UUO + Vehicle	61.605	94.349	1.53152					UUO + Vehicle	61.605	137.656	2.23449					UUO + Vehicle	61.605	123.714	2.00818					10ng/ml	0µM	118.155	98.568	0.834226
		60.386	80.682	1.3361						60.386	135.931	2.25104						60.386	100.286	1.66075					0	Control	143.013	18.424	0.128827
		61.294	79.282	1.29347						61.294	141.388	2.30672						61.294	88.69	1.44696
	Sham + ART	78.413	58.937	0.751623					Sham + ART	78.413	43.833	0.559002					Sham + ART	78.413	45.753	0.583487					Exp.2
		79.603	57.113	0.717473						79.603	41.615	0.522782						79.603	47.651	0.598608					TGF-β1	Artesunate	GAPDH	p-SMAD3	Relative Intensity (p-SMAD3/GAPDH)
		91.159	66.575	0.730317						91.159	44.975	0.493369						91.159	55.982	0.614114					Concentration	Concentration	Band Intensity	Band Intensity
		90.44	65.512	0.72437						90.44	49.112	0.543034					Sham + Vehicle	73.821	41.011	0.555547					10ng/ml	60µM	103.854	21.105	0.203218
	Sham + Vehicle	73.821	57.211	0.774996					Sham + Vehicle	73.821	36.812	0.498666						68.499	40.169	0.586417					10ng/ml	30µM	96.419	52.365	0.543098
		68.499	49.327	0.720113						68.499	31.402	0.45843						73.919	40.451	0.547234					10ng/ml	10µM	98.881	65.286	0.660248
		73.919	52.212	0.706341						73.919	41.711	0.56428													10ng/ml	0µM	102.518	69.427	0.677218
		69.616	48.912	0.702597						69.616	34.586	0.496811													0	Control	97.813	24.473	0.250202
																									Exp.3
																									TGF-β1	Artesunate	GAPDH	p-SMAD3	Relative Intensity (p-SMAD3/GAPDH)
																									Concentration	Concentration	Band Intensity	Band Intensity
																									10ng/ml	60µM	112.825	21.218	0.188061
																									10ng/ml	30µM	116.729	47.724	0.408844
																									10ng/ml	10µM	102.403	55.051	0.537592
																									10ng/ml	0µM	108.455	58.152	0.536186
																									0	Control	106.713	12.521	0.117333

## Sheet: Fig.3
	Measurements								Measurements								Measurements
																																								Exp.1									Exp.1
	Group	GAPDH	p-Akt	Relative Band Intensity (p-Akt/GAPDH)					Group	GAPDH	P-4E-BP1	Relative Band Intensity (P-4E-BP1/GAPDH)					Group	S6 Ribosomal	p-S6 Ribosomal	Relative Band Intensity (p-S6/S6)																				TGF-β1	Artesunate	t-AKT	p-AKT	Relative Intensity (p-Akt/Akt)					TGF-β1
		Bnad Intensity	Bnad Intensity							Band Intensity	Band Intensity							Band Intensity	Band Intensity																					Concentration	Concentration	Band Intensity	Band Intensity						Concentration
	UUO + ART	85.16	34.783	0.408443					UUO + ART	115.276	56.636	0.491308					UUO + ART	91.886	13.441	0.146279																				10ng/ml	60µM	81.291	27.52	0.338537					10ng/ml
		77.293	45.412	0.587531						125.938	85.742	0.680827						91.765	43.867	0.478036																				10ng/ml	30µM	100.796	53.034	0.526152					10ng/ml
		83.971	39.847	0.474533						110.839	80.946	0.730303						85.029	28.147	0.331028																				10ng/ml	10µM	78.827	56.195	0.71289					10ng/ml
	UUO + Vehicle	90.512	83.826	0.926131						92.9	27.478	0.29578					UUO + Vehicle	84.886	54.019	0.636371																				10ng/ml	0µM	75.154	63.481	0.844679					10ng/ml
		84.303	85.227	1.01096						102.215	80.527	0.78782						78.157	91.179	1.16661																				0	Control	71.995	34.857	0.484159					0
		74.141	81.892	1.10454						93.574	81.751	0.873651						100.121	87.818	0.877119
	Sham + ART	72.798	32.431	0.445493					UUO + Vehicle	111.144	141.182	1.27026					Sham + ART	92.807	19.642	0.211644																				Exp.2									Exp.2
		63.745	22.628	0.354977						111.916	95.948	0.857322						66.316	9.392	0.141625																				TGF-β1	Artesunate	t-AKT	p-AKT	Relative Intensity (p-Akt/Akt)					TGF-β1
		68.472	33.147	0.484096						90.552	94.226	1.04057						48.724	8.725	0.17907																				Concentration	Concentration	Band Intensity	Band Intensity						Concentration
	Sham + Vehicle	73.689	29.821	0.404687						90	153.821	1.70912					Sham + Vehicle	75.848	13.142	0.173268																				10ng/ml	60µM	70.712	20.016	0.283064					10ng/ml
		79.837	31.516	0.394754						98.899	109.04	1.10254						88.867	16.306	0.183488																				10ng/ml	30µM	95.873	46.015	0.479958					10ng/ml
		72.704	30.871	0.424612						76.385	111.794	1.46356						83.975	8.32	0.0990771																				10ng/ml	10µM	103.792	63.781	0.614508					10ng/ml
									Sham + ART	106.667	39.791	0.373039																												10ng/ml	0µM	106.138	73.439	0.69192					10ng/ml
										132.719	36.65	0.276147																												0	Control	102.733	45.216	0.440131					0
										91.679	36.308	0.396034
										102.07	31.919	0.312717																												Exp.3									Exp.3
									Sham + Vehicle	119.553	37.138	0.31064																												TGF-β1	Artesunate	t-AKT	p-AKT	Relative Intensity (p-Akt/Akt)					TGF-β1
										103.042	41.89	0.406533																												Concentration	Concentration	Band Intensity	Band Intensity						Concentration
										104.692	22.193	0.211984																												10ng/ml	60µM	95.532	39.255	0.410909					10ng/ml
										104.164	25.207	0.241993																												10ng/ml	30µM	93.735	55.156	0.588425					10ng/ml
																																								10ng/ml	10µM	90.206	62.144	0.688912					10ng/ml
																																								10ng/ml	0µM	84.064	68.228	0.81162					10ng/ml
																																								0	Control	82.169	37.982	0.462242					0
[truncated: 9 more columns]

## Sheet: Fig.4
		Measurements							Measurements							Measurements							Measurements							Measurements							Measurements
		Group	GAPDH	Klotho	Relative Band Intensity (Klotho/GAPDH)				Group	t-GSK-3β	p-GSK-3β	Relative Intensity (p-GSK-3β/t-GSK-3β)				Group	GAPDH	β-Catenin	Relative Intensity (β-Catenin/GAPDH)				Group	GAPDH	Active β-Catenin	Relative Intensity (Active β-Catenin/GAPDH)				Group	GAPDH	Wnt-1	Relative Band Intensity (Wnt-1/GAPDH)				Group	GAPDH	Snail-1	Relative Band Intensity (Snail-1/GAPDH)
			Band Intensity	Band Intensity						Band Intensity	Band Intensity						Band Intensity	Band Intensity						Band Intensity	Band Intensity						Band Intensity	Band Intensity						Band Intensity	Band Intensity
		UUO + ART	85.16	75.487	0.886414				UUO + ART	104.471	34.47	0.329948				UUO + ART	79.158	75.439	0.953018				UUO + ART	85.16	57.436	0.674448				UUO + ART	66.886	86.555	1.29407				UUO + ART	66.886	37.867	0.566142
			77.293	80.403	1.04024					105.228	67.984	0.646064					77.293	51.362	0.66451					77.293	84.905	1.09848					90.667	108.831	1.20034					90.667	45.473	0.501539
			83.971	95.342	1.13542					114.488	59.831	0.522596					83.971	69.473	0.827345					83.971	115.507	1.37556					83.219	118.361	1.42228					83.219	49.098	0.589985
			85.16	95.686	1.1236				UUO + Vehicle	110.791	96.945	0.875026				UUO + Vehicle	61.605	121.61	1.97403				UUO + Vehicle	90.512	176.383	1.94873				UUO + Vehicle	61.012	130.141	2.13304				UUO + Vehicle	61.012	56.677	0.928948
			77.293	119.984	1.55233					108.783	128.984	1.1857					60.386	147.448	2.44176					84.303	165.255	1.96025					67.443	151.872	2.25186					67.443	60.429	0.896001
			83.971	115.898	1.38021					98.199	101.842	1.0371					74.141	121.575	1.63978					74.141	152.714	2.05978					78.671	116.692	1.48329					78.671	60.58	0.770042
		UUO + Vehicle	90.512	56.399	0.623111				Sham + ART	56.012	21.234	0.379097				Sham + ART	78.413	16.861	0.215028				Sham + ART	72.798	39.942	0.548669				Sham + ART	65.568	33.123	0.50517				Sham + ART	65.568	17.943	0.273655
			84.303	61.971	0.735098					54.496	17.016	0.312243					79.603	19.205	0.24126					63.745	36.111	0.566491					70.535	31.912	0.452428					70.535	14.808	0.209938
			74.141	68.432	0.922998					48.152	18.633	0.386962					72.798	22.687	0.311643					72.965	25.968	0.355897					77.776	22.428	0.288367					77.776	30.428	0.391226
			90.512	51.528	0.569295				Sham + Vehicle	54.95	20.366	0.370628				Sham + Vehicle	73.821	21.973	0.297652				Sham + Vehicle	73.689	26.333	0.357353				Sham + Vehicle	72.278	39.876	0.551703				Sham + Vehicle	72.278	18.157	0.251211
			84.303	51.405	0.609765					45.45	17.543	0.385985					68.499	20.711	0.302355					79.837	28.426	0.35605					66.449	28.022	0.421707					66.449	14.583	0.219462
			74.141	55.396	0.747171					56.948	17.845	0.313356					73.689	20.206	0.274206					71.062	38.948	0.548085					77.776	25.225	0.324329					77.776	23.426	0.301198
		Sham + ART	72.798	134.087	1.8419
			63.745	136.118	2.13535
			72.798	134.781	1.85144
			63.745	150.689	2.36393
		Sham + Vehicle	73.689	136.092	1.84684
			79.837	139.542	1.74784
			73.689	152.07	2.06367
			79.837	134.609	1.68605

## Sheet: Fig.5
	Measurements								Measurements								Measurements
	Group	GAPDH	M Marker	Relative Band Intensity (M Marker/GAPDH)					Group	GAPDH	p-NF-Kb	Relative Intensity (p-NF-Kb/GAPDH)					Group	GAPDH	TGF-β1	Relative Intensity (TGF-β1/GAPDH)
		Band Intensity	Band Intensity							Band Intensity	Band Intensity							Band Intensity	Band Intensity
	UUO + ART	101.564	106.876	1.0523					UUO + ART	85.56	33.057	0.38636					UUO + ART	79.158	60.026	0.758306
		97.623	99.439	1.0186						77.293	36.044	0.466329						79.9	59.337	0.742641
		95.291	112.104	1.17644						83.971	28.517	0.339605						75.247	78.5	1.04323
	UUO + Vehicle	90.665	148.63	1.63933					UUO + Vehicle	85.112	57.848	0.679669					UUO + Vehicle	61.605	94.349	1.53152
		91.442	169.879	1.85778						84.303	100.488	1.19199						60.386	80.682	1.3361
		91.698	171.408	1.86927						74.141	71.419	0.963286						61.294	79.282	1.29347
	Sham + ART	101.617	112.32	1.10533					Sham + ART	72.798	0.868	0.0119234					Sham + ART	78.413	58.937	0.751623
		89.645	81.302	0.906933						63.745	0.708	0.0111068						79.603	57.113	0.717473
		80.15	53.786	0.671067						81.837	0.852	0.0104109						91.159	66.575	0.730317
	Sham + Vehicle	85.125	91.812	1.07856					Sham + Vehicle	73.689	0.716	0.00971651						90.44	65.512	0.72437
		88.889	94.625	1.06453						79.837	0.557	0.00697672					Sham + Vehicle	73.821	57.211	0.774996
		89.645	81.302	0.906933						73.532	0.821	0.0111652						68.499	49.327	0.720113
																		73.919	52.212	0.706341
																		69.616	48.912	0.702597

## Sheet: Fig.6
	Exp.1									Exp.1									Exp.1									Exp.1
	TGF-β1	Artesunate	GAPDH	NOX4	Relative Intensity (NOX4/GAPDH)					TGF-β1	Artesunate	GAPDH	FSP1	Relative Intensity (FSP1/GAPDH)					TGF-β1	Artesunate	GAPDH	GPX4	Relative Intensity (GPX4/GAPDH)					TGF-β1	Artesunate	t-Nrf2	p-Nrf2	Relative Intensity (P-Nrf2/T-Nrf2)
	Concentration	Concentration	Band Intensity	Band Intensity						Concentration	Concentration	Band Intensity	Band Intensity						Concentration	Concentration	Band Intensity	Band Intensity						Concentration	Concentration	Band Intensity	Band Intensity
	10ng/ml	60µM	104.532	57.331	0.548454					10ng/ml	60µM	104.532	34.463	0.329689					10ng/ml	60µM	104.532	34.774	0.332664					10ng/ml	60µM	101.357	15.683	0.15473
	10ng/ml	30µM	103.735	73.666	0.710136					10ng/ml	30µM	103.735	43.508	0.419415					10ng/ml	30µM	103.735	43.893	0.423126					10ng/ml	30µM	92.609	35.206	0.380157
	10ng/ml	10µM	94.206	50.577	0.536877					10ng/ml	10µM	94.206	52.476	0.557035					10ng/ml	10µM	94.206	52.73	0.559731					10ng/ml	10µM	81.048	51.102	0.630515
	10ng/ml	0µM	94.064	33.474	0.355864					10ng/ml	0µM	94.064	69.137	0.735					10ng/ml	0µM	94.064	69.349	0.737253					10ng/ml	0µM	86.726	83.16	0.958882
	0	Control	102.169	24.657	0.241335					0	Control	102.169	83.968	0.821854					0	Control	102.169	84.561	0.827658					0	Control	100.638	54.077	0.537342
	Exp.2									Exp.2									Exp.2									Exp.2
	TGF-β1	Artesunate	GAPDH	NOX4	Relative Intensity (NOX4/GAPDH)					TGF-β1	Artesunate	GAPDH	FSP1	Relative Intensity (FSP1/GAPDH)					TGF-β1	Artesunate	GAPDH	GPX4	Relative Intensity (GPX4/GAPDH)					TGF-β1	Artesunate	t-Nrf2	p-Nrf2	Relative Intensity (P-Nrf2/T-Nrf2)
	Concentration	Concentration	Band Intensity	Band Intensity						Concentration	Concentration	Band Intensity	Band Intensity						Concentration	Concentration	Band Intensity	Band Intensity						Concentration	Concentration	Band Intensity	Band Intensity
	10ng/ml	60µM	109.387	63.802	0.583269					10ng/ml	60µM	109.387	43.093	0.39395					10ng/ml	60µM	109.387	35.834	0.327589					10ng/ml	60µM	176.052	28.298	0.160737
	10ng/ml	30µM	114.2	76.293	0.668065					10ng/ml	30µM	114.2	60.976	0.53394					10ng/ml	30µM	114.2	59.425	0.520359					10ng/ml	30µM	179.904	44.717	0.24856
	10ng/ml	10µM	109.604	57.261	0.522435					10ng/ml	10µM	109.604	60.671	0.553547					10ng/ml	10µM	109.604	45.457	0.414739					10ng/ml	10µM	170.097	72.59	0.426756
	10ng/ml	0µM	112.014	53.967	0.481788					10ng/ml	0µM	112.014	64.168	0.572857					10ng/ml	0µM	112.014	71.724	0.640313					10ng/ml	0µM	158.813	96.724	0.609043
	0	Control	114.945	44.346	0.385802					0	Control	114.945	82.773	0.72011					0	Control	114.945	90.545	0.787725					0	Control	161.377	45.313	0.28079
	Exp.3									Exp.3									Exp.3									Exp.3
	TGF-β1	Artesunate	GAPDH	NOX4	Relative Intensity (NOX4/GAPDH)					TGF-β1	Artesunate	GAPDH	FSP1	Relative Intensity (FSP1/GAPDH)					TGF-β1	Artesunate	GAPDH	GPX4	Relative Intensity (GPX4/GAPDH)					TGF-β1	Artesunate	t-Nrf2	p-Nrf2	Relative Intensity (P-Nrf2/T-Nrf2)
	Concentration	Concentration	Band Intensity	Band Intensity						Concentration	Concentration	Band Intensity	Band Intensity						Concentration	Concentration	Band Intensity	Band Intensity						Concentration	Concentration	Band Intensity	Band Intensity
	10ng/ml	60µM	104.532	76.703	0.733775					10ng/ml	60µM	86.154	38.832	0.450728					10ng/ml	60µM	109.387	56.986	0.520958					10ng/ml	60µM	98.387	19.012	0.193237
	10ng/ml	30µM	103.735	93.266	0.899079					10ng/ml	30µM	80.419	46.812	0.582101					10ng/ml	30µM	114.2	52.724	0.461681					10ng/ml	30µM	102.221	33.912	0.331752
	10ng/ml	10µM	94.206	70.154	0.744687					10ng/ml	10µM	78.881	49.013	0.621354					10ng/ml	10µM	109.604	62.555	0.570736					10ng/ml	10µM	105.604	53.921	0.510596
	10ng/ml	0µM	94.064	49.548	0.526748					10ng/ml	0µM	97.518	67.214	0.689247					10ng/ml	0µM	112.014	75.734	0.676112					10ng/ml	0µM	108.014	88.734	0.821505
	0	Control	102.169	38.865	0.380399					0	Control	89.913	68.011	0.756409					0	Control	114.945	79.336	0.690208					0	Control	104.553	47.615	0.455415

## Sheet: Supl.Fig.1
	Exp.1									Exp.1
	TGF-β1	Artesunate	GAPDH	CTGF	Relative Intensity (CTGF/GAPDH)					TGF-β1	Artesunate	GAPDH	Vimentin	Relative Intensity (Vimentin/GAPDH)
	Concentration	Concentration	Band Intensity	Band Intensity						Concentration	Concentration	Band Intensity	Band Intensity
	10ng/ml	60µM	127.797	66.366	0.519308					10ng/ml	60µM	86.154	45.584	0.529099
	10ng/ml	30µM	126.729	67.159	0.529942					10ng/ml	30µM	80.419	69.927	0.869533
	10ng/ml	10µM	100.403	83.879	0.835423					10ng/ml	10µM	78.881	86.437	1.09579
	10ng/ml	0µM	118.155	107.922	0.913393					10ng/ml	0µM	97.518	106.235	1.08939
	0	Control	143.013	56.421	0.394517					0	Control	90.913	67.432	0.74172
	Exp.2									Exp.2
	TGF-β1	Artesunate	GAPDH	CTGF	Relative Intensity (CTGF/GAPDH)					TGF-β1	Artesunate	GAPDH	Vimentin	Relative Intensity (Vimentin/GAPDH)
	Concentration	Concentration	Band Intensity	Band Intensity						Concentration	Concentration	Band Intensity	Band Intensity
	10ng/ml	60µM	131.566	58.813	0.447023					10ng/ml	60µM	84.277	69.155	0.820568
	10ng/ml	30µM	142.379	60.223	0.422977					10ng/ml	30µM	84.131	96.802	1.15061
	10ng/ml	10µM	129.035	85.546	0.662967					10ng/ml	10µM	80.643	113.275	1.40465
	10ng/ml	0µM	131.134	98.738	0.752955					10ng/ml	0µM	90.155	130.755	1.45034
	0	Control	118.784	50.011	0.421025					0	Control	90.151	92.137	1.02203
	Exp.3									Exp.3
	TGF-β1	Artesunate	GAPDH	CTGF	Relative Intensity (CTGF/GAPDH)					TGF-β1	Artesunate	GAPDH	Vimentin	Relative Intensity (Vimentin/GAPDH)
	Concentration	Concentration	Band Intensity	Band Intensity						Concentration	Concentration	Band Intensity	Band Intensity
	10ng/ml	60µM	121.623	38.134	0.313543					10ng/ml	60µM	82.424	56.118	0.680845
	10ng/ml	30µM	128.572	38.663	0.300711					10ng/ml	30µM	80.985	79.362	0.979959
	10ng/ml	10µM	124.538	58.271	0.467897					10ng/ml	10µM	75.572	91.416	1.20965
	10ng/ml	0µM	129.138	82.581	0.639479					10ng/ml	0µM	91.307	119.375	1.3074
	0	Control	103.882	49.517	0.476666					0	Control	90.291	73.855	0.817966

## Sheet: Supl.Fig.3
	Exp.1									Exp.1									Exp.1									Exp.1
	TGF-β1	Artesunate	GAPDH	NOX4	Relative Intensity (NOX4/GAPDH)					TGF-β1	Artesunate	GAPDH	FSP-1	Relative Intensity (FSP1/GAPDH)					TGF-β1	Artesunate	GAPDH	GPX4	Relative Intensity (GPX4/GAPDH)					TGF-β1	Artesunate	Nrf2	p-Nrf2	Relative Intensity (p-Nrf2/Nrf2)
	Concentration	Concentration	Intensity	Intensity						Concentration	Concentration	Band Intensity	Band Intensity						Concentration	Concentration	Band Intensity	Band Intensity						Concentration	Concentration	Band Intensity	Band Intensity
	10ng/ml	60µM	75.441	71.787	0.951565					10ng/ml	60µM	47.518	58.42	1.22943					10ng/ml	60µM	67.042	28.077	0.418797					10ng/ml	60µM	133.252	153.57	1.15248
	10ng/ml	30µM	95.44	79.301	0.830899					10ng/ml	30µM	67.042	67.863	1.01225					10ng/ml	30µM	61.102	25.672	0.42015					10ng/ml	30µM	148.281	181.834	1.22628
	10ng/ml	10µM	89.581	81.244	0.906933					10ng/ml	10µM	61.102	73.458	1.20222					10ng/ml	10µM	53.13	29.504	0.555317					10ng/ml	10µM	139.153	171.838	1.23489
	10ng/ml	0µM	86.316	64.417	0.746293					10ng/ml	0µM	53.13	63.413	1.19354					10ng/ml	0µM	68.452	47.76	0.697715					10ng/ml	0µM	136.434	152.507	1.11781
	0	Control	87.62	49.042	0.559712					0	Control	68.452	85.375	1.24722					0	Control	78.96	48.66	0.616261					0	Control	120.509	130.97	1.08681
	Exp.2									Exp.2									Exp.2									Exp.2
	TGF-β1	Artesunate	GAPDH	NOX4	Relative Intensity (NOX4/GAPDH)					TGF-β1	Artesunate	GAPDH	FSP-1	Relative Intensity (FSP1/GAPDH)					TGF-β1	Artesunate	GAPDH	GPX4	Relative Intensity (GPX4/GAPDH)					TGF-β1	Artesunate	Nrf2	p-Nrf2	Relative Intensity (p-Nrf2/Nrf2)
	Concentration	Concentration	Intensity	Intensity						Concentration	Concentration	Band Intensity	Band Intensity						Concentration	Concentration	Band Intensity	Band Intensity						Concentration	Concentration	Band Intensity	Band Intensity
	10ng/ml	60µM	82.849	60.125	0.725718					10ng/ml	60µM	61.259	60.142	0.981766					10ng/ml	60µM	63.488	25.424	0.400454					10ng/ml	60µM	129.168	177.017	1.37044
	10ng/ml	30µM	75.333	57.022	0.756933					10ng/ml	30µM	81.849	65.143	0.795892					10ng/ml	30µM	55.181	23.817	0.431616					10ng/ml	30µM	131.388	185.33	1.41055
	10ng/ml	10µM	73.845	47.658	0.645379					10ng/ml	10µM	75.333	70.171	0.931478					10ng/ml	10µM	58.152	30.179	0.518968					10ng/ml	10µM	143.636	160.47	1.1172
	10ng/ml	0µM	84.927	54.532	0.642104					10ng/ml	0µM	66.845	65.652	0.982153					10ng/ml	0µM	68.455	41.252	0.602615					10ng/ml	0µM	130.035	169.268	1.30171
	0	Control	89.727	38.877	0.433281					0	Control	83.927	94.153	1.12184					0	Control	73.936	46.9	0.634332					0	Control	123.228	99.272	0.805596
	Exp.3									Exp.3									Exp.3									Exp.3
	TGF-β1	Artesunate	GAPDH	NOX4	Relative Intensity (NOX4/GAPDH)					TGF-β1	Artesunate	GAPDH	FSP-1	Relative Intensity (FSP1/GAPDH)					TGF-β1	Artesunate	GAPDH	GPX4	Relative Intensity (GPX4/GAPDH)					TGF-β1	Artesunate	Nrf2	p-Nrf2	Relative Intensity (p-Nrf2/Nrf2)
	Concentration	Concentration	Intensity	Intensity						Concentration	Concentration	Band Intensity	Band Intensity						Concentration	Concentration	Band Intensity	Band Intensity						Concentration	Concentration	Band Intensity	Band Intensity
	10ng/ml	60µM	67.042	41.477	0.618672					10ng/ml	60µM	51.383	55.661	1.08326					10ng/ml	60µM	81.849	47.182	0.576452					10ng/ml	60µM	105.41	138.555	1.31444
	10ng/ml	30µM	61.102	37.872	0.619816					10ng/ml	30µM	63.488	59.409	0.935752					10ng/ml	30µM	75.333	46.126	0.612295					10ng/ml	30µM	141.194	153.125	1.0845
	10ng/ml	10µM	53.13	40.104	0.754828					10ng/ml	10µM	55.181	64.778	1.17392					10ng/ml	10µM	66.845	43.913	0.656938					10ng/ml	10µM	157.973	162.041	1.02575
	10ng/ml	0µM	68.452	47.76	0.697715					10ng/ml	0µM	58.152	54.71	0.94081					10ng/ml	0µM	83.927	59.746	0.711881					10ng/ml	0µM	127.64	136.88	1.07239
	0	Control	78.96	48.66	0.616261					0	Control	68.455	85.382	1.24727					0	Control	95.727	74.972	0.783186					0	Control	122.228	145.644	1.19158
