# Supplementary material for: Artesunate alleviates kidney fibrosis by restoring klotho protein and suppressing Wnt/β-catenin signalling pathway
Source: Front Cell Dev Biol. 2025 Nov 13;13:1688753. doi: 10.3389/fcell.2025.1688753 (PMC12657419; doi:10.3389/fcell.2025.1688753)
Supplement: Supplementary file 3 [file Table9.xlsx]

## Sheet: Klotho-WB
	Figure 4-A and B	Figure 4-A and B
	Klotho - WB
		Klotho Relative band intensity
		Sham+Vechile	Sham+ART	UUO+Vehicle	UUO+ART
		1.847	1.842	0.623	0.886
		1.748	2.135	0.735	1.04
		2.064	1.851	0.923	1.135
		1.686	2.364	0.569	1.124
				0.61	1.552
				0.747	1.38
	Ordinary one-way ANOVA
	ANOVA summary
	F	46.16
	P value	<0.0001
	P value summary	****
	Significant diff. among means (P < 0.05)?	Yes
	R squared	0.8964
	Ordinary one-way ANOVA
	Multiple comparisons
	Number of families	1
	Number of comparisons per family	6
	Alpha	0.05
	Tukey's multiple comparisons test	Mean diff.	95.00% CI of diff.	Below threshold?	Summary	Adjusted P Value
	Sham+Vehicle vs. Sham+ART	-0.2118	-0.6178 to 0.1943	No	ns	0.4648	A-B
	Sham+Vehicle vs. UUO+Vehicle	1.135	0.7644 to 1.506	Yes	****	<0.0001	A-C
	Sham+Vehicle vs. UUO+ART	0.6501	0.2794 to 1.021	Yes	***	0.0007	A-D
	Sham+ART vs. UUO+Vehicle	1.347	0.9761 to 1.718	Yes	****	<0.0001	B-C
	Sham+ART vs. UUO+ART	0.8618	0.4911 to 1.233	Yes	****	<0.0001	B-D
	UUO+Vehicle vs. UUO+ART	-0.485	-0.8166 to -0.1534	Yes	**	0.0035	C-D
	Test details	Mean 1	Mean 2	Mean diff.	SE of diff.	n1	n2	q	DF
	Sham+Vehicle vs. Sham+ART	1.836	2.048	-0.2118	0.1419	4	4	2.11	16
	Sham+Vehicle vs. UUO+Vehicle	1.836	0.7012	1.135	0.1296	4	6	12.39	16
	Sham+Vehicle vs. UUO+ART	1.836	1.186	0.6501	0.1296	4	6	7.095	16
	Sham+ART vs. UUO+Vehicle	2.048	0.7012	1.347	0.1296	4	6	14.7	16
	Sham+ART vs. UUO+ART	2.048	1.186	0.8618	0.1296	4	6	9.406	16
	UUO+Vehicle vs. UUO+ART	0.7012	1.186	-0.485	0.1159	6	6	5.918	16
	Compact letter display
	Sham+ART	A
	Sham+Vehicle	A
	UUO+ART	B
	UUO+Vehicle	C
	Normality and Lognormality Test
	Shapiro-Wilk test
	W	0.9267	0.8736	0.9028	0.9512
	P value	0.5754	0.3122	0.391	0.7502
	Passed normality test (alpha=0.05)?	Yes	Yes	Yes	Yes
	P value summary	ns	ns	ns	ns
	Number of values	4	4	6	6

## Sheet: Active B-Catenin-WB
	Figure 4-A and B	Figure 4-A and B
	Active B-Catenin - WB
		Active B-Catenin Relative band intensity
		Sham+Vechile	Sham+ART	UUO+Vehicle	UUO+ART
		0.457	0.551	1.949	0.674
		0.356	0.566	1.96	1.098
		0.549	0.357	2.06	1.376
	Ordinary one-way ANOVA
	ANOVA summary
	F	40.64
	P value	<0.0001
	P value summary	****
	Significant diff. among means (P < 0.05)?	Yes
	R squared	0.9384
	Ordinary one-way ANOVA
	Multiple comparisons
	Number of families	1
	Number of comparisons per family	6
	Alpha	0.05
	Tukey's multiple comparisons test	Mean Diff.	95.00% CI of diff.	Below threshold?	Summary	Adjusted P Value
	Sham+Vehicle vs. Sham+ART	-0.03667	-0.5455 to 0.4722	No	ns	0.9953	A-B
	Sham+Vehicle vs. UUO+Vehicle	-1.536	-2.045 to -1.027	Yes	****	<0.0001	A-C
	Sham+Vehicle vs. UUO+ART	-0.5953	-1.104 to -0.08646	Yes	*	0.0235	A-D
	Sham+ART vs. UUO+Vehicle	-1.499	-2.008 to -0.9901	Yes	****	<0.0001	B-C
	Sham+ART vs. UUO+ART	-0.5587	-1.068 to -0.04979	Yes	*	0.0323	B-D
	UUO+Vehicle vs. UUO+ART	0.9403	0.4315 to 1.449	Yes	**	0.0016	C-D
	Test details	Mean 1	Mean 2	Mean Diff.	SE of diff.	n1	n2	q	DF
	Sham+Vehicle vs. Sham+ART	0.454	0.4907	-0.03667	0.1589	3	3	0.3263	8
	Sham+Vehicle vs. UUO+Vehicle	0.454	1.99	-1.536	0.1589	3	3	13.67	8
	Sham+Vehicle vs. UUO+ART	0.454	1.049	-0.5953	0.1589	3	3	5.298	8
	Sham+ART vs. UUO+Vehicle	0.4907	1.99	-1.499	0.1589	3	3	13.34	8
	Sham+ART vs. UUO+ART	0.4907	1.049	-0.5587	0.1589	3	3	4.972	8
	UUO+Vehicle vs. UUO+ART	1.99	1.049	0.9403	0.1589	3	3	8.369	8
	Normality and Lognormality Test
	Shapiro-Wilk test
	W	0.9993	0.8106	0.8235	0.9858
	P value	0.9486	0.14	0.172	0.7718
	Passed normality test (alpha=0.05)?	Yes	Yes	Yes	Yes
	P value summary	ns	ns	ns	ns
	Number of values	3	3	3	3

## Sheet: B-Catenin-WB
	Figure 4-A and B	Figure 4-A and B
	B-Catenin -WB
		B-Catenin Relative band intensity
		Sham+Vechile	Sham+ART	UUO+Vehicle	UUO+ART
		0.298	0.215	1.974	0.953
		0.302	0.241	2.268	0.665
		0.274	0.312	1.682	0.827
	Ordinary one-way ANOVA
	ANOVA summary
	F	70.54
	P value	<0.0001
	P value summary	****
	Significant diff. among means (P < 0.05)?	Yes
	R squared	0.9636
	Ordinary one-way ANOVA
	Multiple comparisons
	Number of families	1
	Number of comparisons per family	6
	Alpha	0.05
	Tukey's multiple comparisons test	Mean Diff.	95.00% CI of diff.	Below threshold?	Summary	Adjusted P Value
	Sham+Vehicle vs. Sham+ART	0.03533	-0.3972 to 0.4678	No	ns	0.9932	A-B
	Sham+Vehicle vs. UUO+Vehicle	-1.683	-2.116 to -1.251	Yes	****	<0.0001	A-C
	Sham+Vehicle vs. UUO+ART	-0.5237	-0.9562 to -0.09116	Yes	*	0.0196	A-D
	Sham+ART vs. UUO+Vehicle	-1.719	-2.151 to -1.286	Yes	****	<0.0001	B-C
	Sham+ART vs. UUO+ART	-0.559	-0.9915 to -0.1265	Yes	*	0.0138	B-D
	UUO+Vehicle vs. UUO+ART	1.16	0.7272 to 1.592	Yes	***	0.0001	C-D
	Test details	Mean 1	Mean 2	Mean Diff.	SE of diff.	n1	n2	q	DF
	Sham+Vehicle vs. Sham+ART	0.2913	0.256	0.03533	0.1351	3	3	0.37	8
	Sham+Vehicle vs. UUO+Vehicle	0.2913	1.975	-1.683	0.1351	3	3	17.63	8
	Sham+Vehicle vs. UUO+ART	0.2913	0.815	-0.5237	0.1351	3	3	5.483	8
	Sham+ART vs. UUO+Vehicle	0.256	1.975	-1.719	0.1351	3	3	18	8
	Sham+ART vs. UUO+ART	0.256	0.815	-0.559	0.1351	3	3	5.853	8
	UUO+Vehicle vs. UUO+ART	1.975	0.815	1.16	0.1351	3	3	12.14	8
	Normality and Lognormality Test
	Shapiro-Wilk test
	W	0.8547	0.9331	1	0.9948
	P value	0.253	0.5002	0.9962	0.8624
	Passed normality test (alpha=0.05)?	Yes	Yes	Yes	Yes
	P value summary	ns	ns	ns	ns
	Number of values	3	3	3	3

## Sheet: GSK-3B-WB
	Figure 4-A and B	Figure 4-A and B
	GSK-3B -WB
		GSK-3B Relative band intensity
		Sham+Vechile	Sham+ART	UUO+Vehicle	UUO+ART
		0.371	0.379	0.875	0.33
		0.386	0.312	1.186	0.646
		0.31	0.386	1.037	0.523
	Ordinary one-way ANOVA
	ANOVA summary
	F	23.42
	P value	0.0003
	P value summary	***
	Significant diff. among means (P < 0.05)?	Yes
	R squared	0.8978
	Ordinary one-way ANOVA
	Multiple comparisons
	Number of families	1
	Number of comparisons per family	6
	Alpha	0.05
	Tukey's multiple comparisons test	Mean Diff.	95.00% CI of diff.	Below threshold?	Summary	Adjusted P Value
	Sham+Vehicle vs. Sham+ART	-0.002667	-0.3030 to 0.2976	No	ns	>0.9999	A-B
	Sham+Vehicle vs. UUO+Vehicle	-0.6763	-0.9766 to -0.3760	Yes	***	0.0004	A-C
	Sham+Vehicle vs. UUO+ART	-0.1433	-0.4436 to 0.1570	No	ns	0.4655	A-D
	Sham+ART vs. UUO+Vehicle	-0.6737	-0.9740 to -0.3734	Yes	***	0.0004	B-C
	Sham+ART vs. UUO+ART	-0.1407	-0.4410 to 0.1596	No	ns	0.4801	B-D
	UUO+Vehicle vs. UUO+ART	0.533	0.2327 to 0.8333	Yes	**	0.0021	C-D
	Test details	Mean 1	Mean 2	Mean Diff.	SE of diff.	n1	n2	q	DF
	Sham+Vehicle vs. Sham+ART	0.3563	0.359	-0.002667	0.09378	3	3	0.04021	8
	Sham+Vehicle vs. UUO+Vehicle	0.3563	1.033	-0.6763	0.09378	3	3	10.2	8
	Sham+Vehicle vs. UUO+ART	0.3563	0.4997	-0.1433	0.09378	3	3	2.162	8
	Sham+ART vs. UUO+Vehicle	0.359	1.033	-0.6737	0.09378	3	3	10.16	8
	Sham+ART vs. UUO+ART	0.359	0.4997	-0.1407	0.09378	3	3	2.121	8
	UUO+Vehicle vs. UUO+ART	1.033	0.4997	0.533	0.09378	3	3	8.038	8
	Normality and Lognormality Test
	Shapiro-Wilk test	Sham+Vehicle	Sham+ART	UUO+Vehicle	UUO+ART
	W	0.8946	0.8203	0.9994	0.9839
	P value	0.3684	0.1638	0.9539	0.7571
	Passed normality test (alpha=0.05)?	Yes	Yes	Yes	Yes
	P value summary	ns	ns	ns	ns
	Number of values	3	3	3	3

## Sheet: Wnt-1-WB
	Figure 4-C and D	Figure 4-C and D
	Wnt-1 -WB
		Wnt-1 Relative band intensity
		Sham+Vechile	Sham+ART	UUO+Vehicle	UUO+ART
		0.553	0.503	2.133	1.294
		0.421	0.452	2.252	1.2
		0.323	0.288	1.483	1.422
	Ordinary one-way ANOVA
	ANOVA summary
	F	31.85
	P value	<0.0001
	P value summary	****
	Significant diff. among means (P < 0.05)?	Yes
	R squared	0.9227
	Ordinary one-way ANOVA
	Multiple comparisons
	Number of families	1
	Number of comparisons per family	6
	Alpha	0.05
	Tukey's multiple comparisons test	Mean Diff.	95.00% CI of diff.	Below threshold?	Summary	Adjusted P Value
	Sham+Vechile vs. Sham+ART	0.018	-0.5807 to 0.6167	No	ns	0.9997	A-B
	Sham+Vechile vs. UUO+Vechile	-1.524	-2.122 to -0.9250	Yes	***	0.0002	A-C
	Sham+Vechile vs. UUO+ART	-0.873	-1.472 to -0.2743	Yes	**	0.007	A-D
	Sham+ART vs. UUO+Vechile	-1.542	-2.140 to -0.9430	Yes	***	0.0002	B-C
	Sham+ART vs. UUO+ART	-0.891	-1.490 to -0.2923	Yes	**	0.0062	B-D
	UUO+Vechile vs. UUO+ART	0.6507	0.05200 to 1.249	Yes	*	0.0339	C-D
	Test details	Mean 1	Mean 2	Mean Diff.	SE of diff.	n1	n2	q	DF
	Sham+Vechile vs. Sham+ART	0.4323	0.4143	0.018	0.1869	3	3	0.1362	8
	Sham+Vechile vs. UUO+Vechile	0.4323	1.956	-1.524	0.1869	3	3	11.53	8
	Sham+Vechile vs. UUO+ART	0.4323	1.305	-0.873	0.1869	3	3	6.604	8
	Sham+ART vs. UUO+Vechile	0.4143	1.956	-1.542	0.1869	3	3	11.66	8
	Sham+ART vs. UUO+ART	0.4143	1.305	-0.891	0.1869	3	3	6.74	8
	UUO+Vechile vs. UUO+ART	1.956	1.305	0.6507	0.1869	3	3	4.922	8
	Normality and Lognormality Test
	Shapiro-Wilk test
	W	0.9928	0.9157	0.8629	0.9922
	P value	0.8374	0.4373	0.2755	0.8316
	Passed normality test (alpha=0.05)?	Yes	Yes	Yes	Yes
	P value summary	ns	ns	ns	ns
	Number of values	3	3	3	3

## Sheet: Snail-1-WB
	Figure 4-C and D	Figure 4-C and D
	Snail-1 -WB
		Snail-1 Relative band intensity
		Sham+Vechile	Sham+ART	UUO+Vehicle	UUO+ART
		0.25	0.274	0.929	0.566
		0.219	0.21	0.896	0.502
		0.301	0.391	0.77	0.59
	Ordinary one-way ANOVA
	ANOVA summary
	F	49.52
	P value	<0.0001
	P value summary	****
	Significant diff. among means (P < 0.05)?	Yes
	R squared	0.9489
	Ordinary one-way ANOVA
	Multiple comparisons
	Number of families	1
	Number of comparisons per family	6
	Alpha	0.05
	Tukey's multiple comparisons test	Mean Diff.	95.00% CI of diff.	Below threshold?	Summary	Adjusted P Value
	Sham+Vechile vs. Sham+ART	-0.035	-0.2164 to 0.1464	No	ns	0.9235	A-B
	Sham+Vechile vs. UUO+Vechile	-0.6083	-0.7897 to -0.4269	Yes	****	<0.0001	A-C
	Sham+Vechile vs. UUO+ART	-0.296	-0.4774 to -0.1146	Yes	**	0.0035	A-D
	Sham+ART vs. UUO+Vechile	-0.5733	-0.7547 to -0.3919	Yes	****	<0.0001	B-C
	Sham+ART vs. UUO+ART	-0.261	-0.4424 to -0.07962	Yes	**	0.0075	B-D
	UUO+Vechile vs. UUO+ART	0.3123	0.1309 to 0.4937	Yes	**	0.0025	C-D
	Test details	Mean 1	Mean 2	Mean Diff.	SE of diff.	n1	n2	q	DF
	Sham+Vechile vs. Sham+ART	0.2567	0.2917	-0.035	0.05664	3	3	0.8739	8
	Sham+Vechile vs. UUO+Vechile	0.2567	0.865	-0.6083	0.05664	3	3	15.19	8
	Sham+Vechile vs. UUO+ART	0.2567	0.5527	-0.296	0.05664	3	3	7.391	8
	Sham+ART vs. UUO+Vechile	0.2917	0.865	-0.5733	0.05664	3	3	14.32	8
	Sham+ART vs. UUO+ART	0.2917	0.5527	-0.261	0.05664	3	3	6.517	8
	UUO+Vechile vs. UUO+ART	0.865	0.5527	0.3123	0.05664	3	3	7.798	8
	Normality and Lognormality Test
	Shapiro-Wilk test
	W	0.9806	0.9722	0.8976	0.9356
	P value	0.7328	0.6801	0.378	0.5098
	Passed normality test (alpha=0.05)?	Yes	Yes	Yes	Yes
	P value summary	ns	ns	ns	ns
	Number of values	3	3	3	3

## Sheet: Klotho-Gene expresion
	Figure 4-E	Figure 4-E
	Klotho Gene Expression
		Klotho Relative Gene Expression
		Sham+Vechile	Sham+ART	UUO+Vehicle	UUO+ART
		1.1376	0.844676	0.270842	0.503875
		0.732449	1.28622	0.137537	0.239866
		0.972372	0.781065	0.326018	0.545807
		0.919514	1.03738	0.0620386	0.681154
		1.30115	1.0155	0.145388	0.663281
		1.03161	1.11864	0.0528078	0.285207
				0.0677891	0.594699
				0.131957	0.381645
	Ordinary one-way ANOVA
	ANOVA summary
	F	48.56
	P value	<0.0001
	P value summary	****
	Significant diff. among means (P < 0.05)?	Yes
	R squared	0.8586
	Ordinary one-way ANOVA
	Multiple comparisons
	Number of families	1
	Number of comparisons per family	6
	Alpha	0.05
	Tukey's multiple comparisons test	Mean Diff.	95.00% CI of diff.	Below threshold?	Summary	Adjusted P Value
	Sham+Vehicle vs. Sham+ART	0.00187	-0.2548 to 0.2586	No	ns	>0.9999	A-B
	Sham+Vehicle vs. UUO+Vechile	0.8665	0.6264 to 1.107	Yes	****	<0.0001	A-C
	Sham+Vehicle vs. UUO+ART	0.5288	0.2887 to 0.7690	Yes	****	<0.0001	A-D
	Sham+ART vs. UUO+Vechile	0.8646	0.6245 to 1.105	Yes	****	<0.0001	B-C
	Sham+ART vs. UUO+ART	0.527	0.2868 to 0.7671	Yes	****	<0.0001	B-D
	UUO+Vechile vs. UUO+ART	-0.3376	-0.5600 to -0.1153	Yes	**	0.0017	C-D
	Test details	Mean 1	Mean 2	Mean Diff.	SE of diff.	n1	n2	q	DF
	Sham+Vehicle vs. Sham+ART	1.016	1.014	0.00187	0.09306	6	6	0.02841	24
	Sham+Vehicle vs. UUO+Vechile	1.016	0.1493	0.8665	0.08705	6	8	14.08	24
	Sham+Vehicle vs. UUO+ART	1.016	0.4869	0.5288	0.08705	6	8	8.592	24
	Sham+ART vs. UUO+Vechile	1.014	0.1493	0.8646	0.08705	6	8	14.05	24
	Sham+ART vs. UUO+ART	1.014	0.4869	0.527	0.08705	6	8	8.561	24
	UUO+Vechile vs. UUO+ART	0.1493	0.4869	-0.3376	0.08059	8	8	5.925	24
	Normality and Lognormality Test
	Shapiro-Wilk test	Sham+Vechile	Sham+ART	UUO+Vehicle	UUO+ART
	W	0.9934	0.9667	0.859	0.9223
	P value	0.9958	0.8697	0.1173	0.449
	Passed normality test (alpha=0.05)?	Yes	Yes	Yes	Yes
	P value summary	ns	ns	ns	ns
	Number of values	6	6	8	8

## Sheet: Wnt-1-Gene expresion
	Figure 4-E	Figure 4-E
	Wnt-1 Gene Expression
		Wnt-1 Relative Gene Expression
		Sham+Vechile	Sham+ART	UUO+Vehicle	UUO+ART
		1.27132	1.21102	9.71324	6.41857
		0.707573	1.42003	5.8261	7.48949
		1.69084	0.415869	8.40658	5.20415
		0.856978	1.29598	5.53326	5.68126
		0.790871	1.49102	8.41084	5.78176
		0.970072	0.723618	6.38568	3.52579
				5.09841	3.13272
				7.84461	4.74372
	Ordinary one-way ANOVA
	ANOVA summary
	F	43.87
	P value	<0.0001
	P value summary	****
	Significant diff. among means (P < 0.05)?	Yes
	R squared	0.8458
	Ordinary one-way ANOVA
	Multiple comparisons
	Number of families	1
	Number of comparisons per family	6
	Alpha	0.05
	Tukey's multiple comparisons test	Mean Diff.	95.00% CI of diff.	Below threshold?	Summary	Adjusted P Value
	Sham+Vehicle vs. Sham+ART	-0.04498	-1.983 to 1.893	No	ns	>0.9999	A-B
	Sham+Vehicle vs. UUO+Vechile	-6.104	-7.918 to -4.291	Yes	****	<0.0001	A-C
	Sham+Vehicle vs. UUO+ART	-4.199	-6.012 to -2.386	Yes	****	<0.0001	A-D
	Sham+ART vs. UUO+Vechile	-6.059	-7.873 to -4.246	Yes	****	<0.0001	B-C
	Sham+ART vs. UUO+ART	-4.154	-5.967 to -2.341	Yes	****	<0.0001	B-D
	UUO+Vechile vs. UUO+ART	1.905	0.2265 to 3.584	Yes	*	0.022	C-D
	Test details	Mean 1	Mean 2	Mean Diff.	SE of diff.	n1	n2	q	DF
	Sham+Vehicle vs. Sham+ART	1.048	1.093	-0.04498	0.7027	6	6	0.09053	24
	Sham+Vehicle vs. UUO+Vechile	1.048	7.152	-6.104	0.6573	6	8	13.13	24
	Sham+Vehicle vs. UUO+ART	1.048	5.247	-4.199	0.6573	6	8	9.035	24
	Sham+ART vs. UUO+Vechile	1.093	7.152	-6.059	0.6573	6	8	13.04	24
	Sham+ART vs. UUO+ART	1.093	5.247	-4.154	0.6573	6	8	8.938	24
	UUO+Vechile vs. UUO+ART	7.152	5.247	1.905	0.6085	8	8	4.428	24
	Normality and Lognormality Test
	Shapiro-Wilk test	Sham+Vechile	Sham+ART	UUO+Vehicle	UUO+ART
	W	0.8781	0.8736	0.9261	0.9706
	P value	0.2602	0.2409	0.4817	0.903
	Passed normality test (alpha=0.05)?	Yes	Yes	Yes	Yes
	P value summary	ns	ns	ns	ns
	Number of values	6	6	8	8

## Sheet: Snail-1-Gene expresion
	Figure 4-E	Figure 4-E
	Snail-1 Gene Expression
		Snail-1 Relative Gene Expression
		Sham+Vechile	Sham+ART	UUO+Vehicle	UUO+ART
		1.05836	1.05119	6.2508	1.68995
		1.1082	0.71337	4.36366	2.24708
		0.820998	1.23292	6.20659	2.2547
		0.803102	0.810761	6.36725	1.75049
		1.21295	1.21697	6.11311	4.04022
		1.06607	1.0962	3.14913	1.74005
				3.91842	3.34801
				4.18408	2.38227
	Ordinary one-way ANOVA
	ANOVA summary
	F	36.99
	P value	<0.0001
	P value summary	****
	Significant diff. among means (P < 0.05)?	Yes
	R squared	0.8222
	Ordinary one-way ANOVA
	Multiple comparisons
	Number of families	1
	Number of comparisons per family	6
	Alpha	0.05
	Tukey's multiple comparisons test	Mean Diff.	95.00% CI of diff.	Below threshold?	Summary	Adjusted P Value
	Sham+Vehicle vs. Sham+ART	-0.008621	-1.353 to 1.336	No	ns	>0.9999	A-B
	Sham+Vehicle vs. UUO+Vechile	-4.058	-5.315 to -2.800	Yes	****	<0.0001	A-C
	Sham+Vehicle vs. UUO+ART	-1.42	-2.678 to -0.1621	Yes	*	0.0228	A-D
	Sham+ART vs. UUO+Vechile	-4.049	-5.307 to -2.791	Yes	****	<0.0001	B-C
	Sham+ART vs. UUO+ART	-1.411	-2.669 to -0.1535	Yes	*	0.0238	B-D
	UUO+Vechile vs. UUO+ART	2.638	1.473 to 3.802	Yes	****	<0.0001	C-D
	Test details	Mean 1	Mean 2	Mean Diff.	SE of diff.	n1	n2	q	DF
	Sham+Vehicle vs. Sham+ART	1.012	1.02	-0.008621	0.4874	6	6	0.02501	24
	Sham+Vehicle vs. UUO+Vechile	1.012	5.069	-4.058	0.456	6	8	12.58	24
	Sham+Vehicle vs. UUO+ART	1.012	2.432	-1.42	0.456	6	8	4.404	24
	Sham+ART vs. UUO+Vechile	1.02	5.069	-4.049	0.456	6	8	12.56	24
	Sham+ART vs. UUO+ART	1.02	2.432	-1.411	0.456	6	8	4.377	24
	UUO+Vechile vs. UUO+ART	5.069	2.432	2.638	0.4221	8	8	8.836	24
	Normality and Lognormality Test
	Shapiro-Wilk test	Sham+Vechile	Sham+ART	UUO+Vehicle	UUO+ART
	W	0.8819	0.8935	0.8375	0.8358
	P value	0.2778	0.3369	0.071	0.0682
	Passed normality test (alpha=0.05)?	Yes	Yes	Yes	Yes
	P value summary	ns	ns	ns	ns
	Number of values	6	6	8	8
