# Supplementary material for: Artesunate alleviates kidney fibrosis by restoring klotho protein and suppressing Wnt/β-catenin signalling pathway
Source: Front Cell Dev Biol. 2025 Nov 13;13:1688753. doi: 10.3389/fcell.2025.1688753 (PMC12657419; doi:10.3389/fcell.2025.1688753)
Supplement: Supplementary file 4 [file Table6.xlsx]

## Sheet: Collagen Expression-IHC
	Figure 1-A and B	Figure 1-A and B
	Collagen Expression-IHC
		Collagen Expression Positive Area
		Sham+Vehicle	Sham+ART	UUO+Vehicle	UUO+ART
		35.0638	32.2697	41.0141	35.4824
		22.6981	23.9031	44.3599	38.6392
		22.3053	33.0116	48.4978	40.1164
		26.7071	24.4246	50.6149	34.3981
		28.4955	29.3205	54.0334	32.661
		25.0016	24.1428	59.4035	37.1456
		25.2103	25.6134	53.3171	43.9276
		34.5677	23.0702	51.7682	43.495
	Ordinary one-way ANOVA
	ANOVA summary
	F	43.1
	P value	<0.0001
	P value summary	****
	Significant diff. among means (P < 0.05)?	Yes
	R squared	0.822
	Ordinary one-way ANOVA
	Multiple comparisons
	Number of families	1
	Number of comparisons per family	6
	Alpha	0.05
	Tukey's multiple comparisons test	Mean Diff.	95.00% CI of diff.	Below threshold?	Summary	Adjusted P Value
	Sham+Vehicle vs. Sham+ART	0.5367	-5.952 to 7.025	No	ns	0.9958	A-B
	Sham+Vehicle vs. UUO+Vechile	-22.87	-29.36 to -16.38	Yes	****	<0.0001	A-C
	Sham+Vehicle vs. UUO+ART	-10.73	-17.22 to -4.238	Yes	***	0.0006	A-D
	Sham+ART vs. UUO+Vechile	-23.41	-29.90 to -16.92	Yes	****	<0.0001	B-C
	Sham+ART vs. UUO+ART	-11.26	-17.75 to -4.775	Yes	***	0.0003	B-D
	UUO+Vechile vs. UUO+ART	12.14	5.654 to 18.63	Yes	***	0.0001	C-D
	Test details	Mean 1	Mean 2	Mean Diff.	SE of diff.	n1	n2	q	DF
	Sham+Vehicle vs. Sham+ART	27.51	26.97	0.5367	2.377	8	8	0.3194	28
	Sham+Vehicle vs. UUO+Vechile	27.51	50.38	-22.87	2.377	8	8	13.61	28
	Sham+Vehicle vs. UUO+ART	27.51	38.23	-10.73	2.377	8	8	6.383	28
	Sham+ART vs. UUO+Vechile	26.97	50.38	-23.41	2.377	8	8	13.93	28
	Sham+ART vs. UUO+ART	26.97	38.23	-11.26	2.377	8	8	6.703	28
	UUO+Vechile vs. UUO+ART	50.38	38.23	12.14	2.377	8	8	7.226	28
	Normality and Lognormality Test
	Shapiro-Wilk test
	W	0.8697	0.8361	0.9785	0.9478
	P value	0.1497	0.0687	0.955	0.6888
	Passed normality test (alpha=0.05)?	Yes	Yes	Yes	Yes
	P value summary	ns	ns	ns	ns
	Number of values	8	8	8	8

## Sheet: Alpha-SMA-IHC
	Figure 1-A and B	Figure 1-A and B
	Alpha-SMA-IHC
		Alpha-SMA Positive Area
		Sham+Vehicle	Sham+ART	UUO+Vehicle	UUO+ART
		26.6199	25.3383	61.4479	48.1793
		27.2172	24.3875	49.1372	41.4096
		25.85	22.3463	49.1223	43.164
		26.9176	23.1131	62.0181	46.2562
		29.8123	26.1972	62.4588	46.4604
		25.7889	26.8948	57.2298	45.169
				63.1769	34.4802
				66.9113	40.3773
	Ordinary one-way ANOVA
	ANOVA summary
	F	91.73
	P value	<0.0001
	P value summary	****
	Significant diff. among means (P < 0.05)?	Yes
	R squared	0.9198
	Ordinary one-way ANOVA
	Multiple comparisons
	Number of families	1
	Number of comparisons per family	6
	Alpha	0.05
	Tukey's multiple comparisons test	Mean Diff.	95.00% CI of diff.	Below threshold?	Summary	Adjusted P Value
	Sham+Vechile vs. Sham+ART	2.321	-4.707 to 9.350	No	ns	0.7991	A-B
	Sham+Vechile vs. UUO+Vechile	-31.9	-38.48 to -25.33	Yes	****	<0.0001	A-C
	Sham+Vechile vs. UUO+ART	-16.15	-22.73 to -9.578	Yes	****	<0.0001	A-D
	Sham+ART vs. UUO+Vechile	-34.22	-40.80 to -27.65	Yes	****	<0.0001	B-C
	Sham+ART vs. UUO+ART	-18.47	-25.05 to -11.90	Yes	****	<0.0001	B-D
	UUO+Vechile vs. UUO+ART	15.75	9.664 to 21.84	Yes	****	<0.0001	C-D
	Test details	Mean 1	Mean 2	Mean Diff.	SE of diff.	n1	n2	q	DF
	Sham+Vechile vs. Sham+ART	27.03	24.71	2.321	2.548	6	6	1.289	24
	Sham+Vechile vs. UUO+Vechile	27.03	58.94	-31.9	2.383	6	8	18.93	24
	Sham+Vechile vs. UUO+ART	27.03	43.19	-16.15	2.383	6	8	9.585	24
	Sham+ART vs. UUO+Vechile	24.71	58.94	-34.22	2.383	6	8	20.31	24
	Sham+ART vs. UUO+ART	24.71	43.19	-18.47	2.383	6	8	10.96	24
	UUO+Vechile vs. UUO+ART	58.94	43.19	15.75	2.207	8	8	10.09	24
	Normality and Lognormality Test
	Shapiro-Wilk test
	W	0.8248	0.9609	0.8552	0.9192
	P value	0.0971	0.8263	0.1076	0.4237
	Passed normality test (alpha=0.05)?	Yes	Yes	Yes	Yes
	P value summary	ns	ns	ns	ns
	Number of values	6	6	8	8

## Sheet: Fibronectin-WB
	Figure 1-C and D	Figure 1-C and D
	Fibronectin-WB
		Fibronectin Relative band intensity
		Sham+Vechile	Sham+ART	UUO+Vechile	UUO+ART
		0.84	0.717	1.411	0.597
		0.68	0.839	1.44	0.743
		0.759	0.683	1.308	1.081
	Ordinary one-way ANOVA
	ANOVA summary
	F	14.4
	P value	0.0014
	P value summary	**
	Significant diff. among means (P < 0.05)?	Yes
	R squared	0.8438
	Ordinary one-way ANOVA
	Multiple comparisons
	Number of families	1
	Number of comparisons per family	6
	Alpha	0.05
	Tukey's multiple comparisons test	Mean Diff.	95.00% CI of diff.	Below threshold?	Summary	Adjusted P Value
	Sham+Vechile vs. Sham+ART	0.01433	-0.3539 to 0.3826	No	ns	0.9992	A-B
	Sham+Vechile vs. UUO+Vechile	-0.6257	-0.9939 to -0.2574	Yes	**	0.0027	A-C
	Sham+Vechile vs. UUO+ART	-0.04633	-0.4146 to 0.3219	No	ns	0.9764	A-D
	Sham+ART vs. UUO+Vechile	-0.64	-1.008 to -0.2717	Yes	**	0.0024	B-C
	Sham+ART vs. UUO+ART	-0.06067	-0.4289 to 0.3076	No	ns	0.95	B-D
	UUO+Vechile vs. UUO+ART	0.5793	0.2111 to 0.9476	Yes	**	0.0044	C-D
	Test details	Mean 1	Mean 2	Mean Diff.	SE of diff.	n1	n2	q	DF
	Sham+Vechile vs. Sham+ART	0.7607	0.7463	0.01433	0.115	3	3	0.1763	8
	Sham+Vechile vs. UUO+Vechile	0.7607	1.386	-0.6257	0.115	3	3	7.695	8
	Sham+Vechile vs. UUO+ART	0.7607	0.807	-0.04633	0.115	3	3	0.5698	8
	Sham+ART vs. UUO+Vechile	0.7463	1.386	-0.64	0.115	3	3	7.871	8
	Sham+ART vs. UUO+ART	0.7463	0.807	-0.06067	0.115	3	3	0.7461	8
	UUO+Vechile vs. UUO+ART	1.386	0.807	0.5793	0.115	3	3	7.125	8
	Normality and Lognormality Test
	Shapiro-Wilk test
	W	0.9997	0.9041	0.9052	0.9502
	P value	0.9649	0.3987	0.4022	0.57
	Passed normality test (alpha=0.05)?	Yes	Yes	Yes	Yes
	P value summary	ns	ns	ns	ns
	Number of values	3	3	3	3

## Sheet: COL1A1-WB
	Figure 1-C and D	Figure 1-C and D
	COL1A1-WB
		COL1A1 Relative band intensity
		Sham+Vechile	Sham+ART	UUO+Vechile	UUO+ART
		0.137	0.257	1.875	0.615
		0.151	0.179	1.595	0.605
		0.189	0.492	1.864	0.908
		0.226	0.119
	Ordinary one-way ANOVA
	ANOVA summary
	F	91.28
	P value	<0.0001
	P value summary	****
	Significant diff. among means (P < 0.05)?	Yes
	R squared	0.9648
	Ordinary one-way ANOVA
	Multiple comparisons
	Number of families	1
	Number of comparisons per family	6
	Alpha	0.05
	Tukey's multiple comparisons test	Mean Diff.	95.00% CI of diff.	Below threshold?	Summary	Adjusted P Value
	Sham+Vehicle vs. Sham+ART	-0.086	-0.3878 to 0.2158	No	ns	0.8192	A-B
	Sham+Vehicle vs. UUO+Vehicle	-1.602	-1.928 to -1.276	Yes	****	<0.0001	A-C
	Sham+Vehicle vs. UUO+ART	-0.5336	-0.8596 to -0.2076	Yes	**	0.0025	A-D
	Sham+ART vs. UUO+Vehicle	-1.516	-1.842 to -1.190	Yes	****	<0.0001	B-C
	Sham+ART vs. UUO+ART	-0.4476	-0.7736 to -0.1216	Yes	**	0.0083	B-D
	UUO+Vehicle vs. UUO+ART	1.069	0.7202 to 1.417	Yes	****	<0.0001	C-D
	Test details	Mean 1	Mean 2	Mean Diff.	SE of diff.	n1	n2	q	DF
	Sham+Vehicle vs. Sham+ART	0.1758	0.2618	-0.086	0.09865	4	4	1.233	10
	Sham+Vehicle vs. UUO+Vehicle	0.1758	1.778	-1.602	0.1066	4	3	21.27	10
	Sham+Vehicle vs. UUO+ART	0.1758	0.7093	-0.5336	0.1066	4	3	7.082	10
	Sham+ART vs. UUO+Vehicle	0.2618	1.778	-1.516	0.1066	4	3	20.12	10
	Sham+ART vs. UUO+ART	0.2618	0.7093	-0.4476	0.1066	4	3	5.941	10
	UUO+Vehicle vs. UUO+ART	1.778	0.7093	1.069	0.1139	3	3	13.27	10
	Normality and Lognormality Test
	Shapiro-Wilk test	Sham+Vechile	Sham+ART	UUO+Vechile	UUO+ART
	W	0.946	0.9037	0.7794	0.7747
	P value	0.6909	0.4498	0.0663	0.0555
	Passed normality test (alpha=0.05)?	Yes	Yes	Yes	Yes
	P value summary	ns	ns	ns	ns
	Number of values	4	4	3	3

## Sheet: Alpha-SMA-WB
	Figure 1-C and D	Figure 1-C and D
	Alpha-SMA-WB
		Alpha-SMA Relative band intensity
		Sham+Vechile	Sham+ART	UUO+Vechile	UUO+ART
		0.144	0.181	0.929	0.388
		0.143	0.164	0.961	0.547
		0.168	0.143	0.939	0.668
	Ordinary one-way ANOVA
	ANOVA summary
	F	82.08
	P value	<0.0001
	P value summary	****
	Significant diff. among means (P < 0.05)?	Yes
	R squared	0.9685
	Ordinary one-way ANOVA
	Multiple comparisons
	Number of families	1
	Number of comparisons per family	6
	Alpha	0.05
	Tukey's multiple comparisons test	Mean Diff.	95.00% CI of diff.	Below threshold?	Summary	Adjusted P Value
	Sham+Vechile vs. Sham+ART	-0.011	-0.1984 to 0.1764	No	ns	0.9974	A-B
	Sham+Vechile vs. UUO+Vechile	-0.7913	-0.9788 to -0.6039	Yes	****	<0.0001	A-C
	Sham+Vechile vs. UUO+ART	-0.3827	-0.5701 to -0.1952	Yes	***	0.0008	A-D
	Sham+ART vs. UUO+Vechile	-0.7803	-0.9678 to -0.5929	Yes	****	<0.0001	B-C
	Sham+ART vs. UUO+ART	-0.3717	-0.5591 to -0.1842	Yes	***	0.001	B-D
	UUO+Vechile vs. UUO+ART	0.4087	0.2212 to 0.5961	Yes	***	0.0005	C-D
	Test details	Mean 1	Mean 2	Mean Diff.	SE of diff.	n1	n2	q	DF
	Sham+Vechile vs. Sham+ART	0.1517	0.1627	-0.011	0.05852	3	3	0.2658	8
	Sham+Vechile vs. UUO+Vechile	0.1517	0.943	-0.7913	0.05852	3	3	19.12	8
	Sham+Vechile vs. UUO+ART	0.1517	0.5343	-0.3827	0.05852	3	3	9.247	8
	Sham+ART vs. UUO+Vechile	0.1627	0.943	-0.7803	0.05852	3	3	18.86	8
	Sham+ART vs. UUO+ART	0.1627	0.5343	-0.3717	0.05852	3	3	8.981	8
	UUO+Vechile vs. UUO+ART	0.943	0.5343	0.4087	0.05852	3	3	9.875	8
	Normality and Lognormality Test
	Shapiro-Wilk test
	W	0.78	0.9963	0.9552	0.9939
	P value	0.0675	0.8841	0.5928	0.8507
	Passed normality test (alpha=0.05)?	Yes	Yes	Yes	Yes
	P value summary	ns	ns	ns	ns
	Number of values	3	3	3	3

## Sheet: Kindey wieght index
	Figure 1-E and F	Figure 1-E and F
	Kidney weight index
		Kindey weight index mg/g
		Sham+Vehicle	Sham+ART	UUO+Vehicle	UUO+ART
		6.44	5.88	16.15	10.73
		5.55	6	16.86	11.81
		5.37	5.67	15.16	11.91
		6.1	5.81	15.53	13.6
		5.93	5.94	13.08	11.41
		6	5.74	17.47	12.86
				14.94	12.48
				15.61	9.65
	Ordinary one-way ANOVA
	ANOVA summary
	F	143.9
	P value	<0.0001
	P value summary	****
	Significant diff. among means (P < 0.05)?	Yes
	R squared	0.9494
	Ordinary one-way ANOVA
	Multiple comparisons
	Number of families	1
	Number of comparisons per family	6
	Alpha	0.05
	Tukey's multiple comparisons test	Mean diff.	95.00% CI of diff.	Below threshold?	Summary	Adjusted P Value
	Sham+Vehicle vs. Sham+ART	0.05833	-1.572 to 1.689	No	ns	0.9996	A-B
	Sham+Vehicle vs. UUO+Vehicle	-9.7	-11.27 to -8.129	Yes	****	<0.0001	A-C
	Sham+Vehicle vs. UUO+ART	-5.908	-7.433 to -4.383	Yes	****	<0.0001	A-D
	Sham+ART vs. UUO+Vehicle	-9.759	-11.33 to -8.187	Yes	****	<0.0001	B-C
	Sham+ART vs. UUO+ART	-5.966	-7.491 to -4.441	Yes	****	<0.0001	B-D
	UUO+Vehicle vs. UUO+ART	3.792	2.331 to 5.254	Yes	****	<0.0001	C-D
	Test details	Mean 1	Mean 2	Mean diff.	SE of diff.	n1	n2	q	DF
	Sham+Vehicle vs. Sham+ART	5.898	5.84	0.05833	0.5892	6	6	0.14	23
	Sham+Vehicle vs. UUO+Vehicle	5.898	15.6	-9.7	0.5677	6	7	24.16	23
	Sham+Vehicle vs. UUO+ART	5.898	11.81	-5.908	0.5511	6	8	15.16	23
	Sham+ART vs. UUO+Vehicle	5.84	15.6	-9.759	0.5677	6	7	24.31	23
	Sham+ART vs. UUO+ART	5.84	11.81	-5.966	0.5511	6	8	15.31	23
	UUO+Vehicle vs. UUO+ART	15.6	11.81	3.792	0.5281	7	8	10.15	23
	Compact letter display
	UUO+Vehicle	A
	UUO+ART	B
	Sham+Vehicle	C
	Sham+ART	C
	Normality and Lognormality Test
	Shapiro-Wilk test
	W	0.9653	0.9786	0.966	0.986
	P value	0.8598	0.9443	0.868	0.9862
	Passed normality test (alpha=0.05)?	Yes	Yes	Yes	Yes
	P value summary	ns	ns	ns	ns
	Number of values	6	6	8	8

## Sheet: Fibronectin_HKF
	Figure 1-H and I	Figure 1-H and I
	Fibronectin-HKF-WB
		Fibronectin Relative band intensity
		Ctrl	0	10	30	60
		0.633	1	0.811	0.62	0.37
		0.654	1.143	1.128	0.692	0.393
		0.766	1.238	1.055	0.936	0.743
	Ordinary one-way ANOVA
	ANOVA summary
	F	7.94
	P value	0.0038
	P value summary	**
	Significant diff. among means (P < 0.05)?	Yes
	R squared	0.7605
	Ordinary one-way ANOVA
	Multiple comparisons
	Number of families	1
	Number of comparisons per family	10
	Alpha	0.05
	Tukey's multiple comparisons test	Mean Diff.	95.00% CI of diff.	Below threshold?	Summary	Adjusted P Value
	Ctrl vs. 0	-0.4427	-0.8557 to -0.02960	Yes	*	0.0347	A-B
	Ctrl vs. 10	-0.3137	-0.7267 to 0.09940	No	ns	0.1666	A-C
	Ctrl vs. 30	-0.065	-0.4781 to 0.3481	No	ns	0.9835	A-D
	Ctrl vs. 60	0.1823	-0.2307 to 0.5954	No	ns	0.6113	A-E
	0 vs. 10	0.129	-0.2841 to 0.5421	No	ns	0.8372	B-C
	0 vs. 30	0.3777	-0.03540 to 0.7907	No	ns	0.0773	B-D
	0 vs. 60	0.625	0.2119 to 1.038	Yes	**	0.0039	B-E
	10 vs. 30	0.2487	-0.1644 to 0.6617	No	ns	0.3397	C-D
	10 vs. 60	0.496	0.08293 to 0.9091	Yes	*	0.018	C-E
	30 vs. 60	0.2473	-0.1657 to 0.6604	No	ns	0.3443	D-E
	Test details	Mean 1	Mean 2	Mean Diff.	SE of diff.	n1	n2	q	DF
	Ctrl vs. 0	0.6843	1.127	-0.4427	0.1255	3	3	4.988	10
	Ctrl vs. 10	0.6843	0.998	-0.3137	0.1255	3	3	3.534	10
	Ctrl vs. 30	0.6843	0.7493	-0.065	0.1255	3	3	0.7324	10
	Ctrl vs. 60	0.6843	0.502	0.1823	0.1255	3	3	2.054	10
	0 vs. 10	1.127	0.998	0.129	0.1255	3	3	1.454	10
	0 vs. 30	1.127	0.7493	0.3777	0.1255	3	3	4.255	10
	0 vs. 60	1.127	0.502	0.625	0.1255	3	3	7.042	10
	10 vs. 30	0.998	0.7493	0.2487	0.1255	3	3	2.802	10
	10 vs. 60	0.998	0.502	0.496	0.1255	3	3	5.589	10
	30 vs. 60	0.7493	0.502	0.2473	0.1255	3	3	2.787	10
	Normality and Lognormality Test
	Shapiro-Wilk test	Ctrl	0	10	30	60
	W	0.865	0.9866	0.9116	0.9101	0.7961
	P value	0.2815	0.7786	0.4234	0.4185	0.1051
	Passed normality test (alpha=0.05)?	Yes	Yes	Yes	Yes	Yes
	P value summary	ns	ns	ns	ns	ns
	Number of values	3	3	3	3	3

## Sheet: COL1A1-HKF
	Figure 1-H and I	Figure 1-H and I
	COL1A1-HKF-WB
		COL1A1 Relative band intensity
		Ctrl	0	10	30	60
		0.415	1.476	0.928	0.813	0.403
		0.334	0.826	0.749	0.323	0.137
		0.374	1.285	0.724	0.347	0.322
	Ordinary one-way ANOVA
	ANOVA summary
	F	9.356
	P value	0.0021
	P value summary	**
	Significant diff. among means (P < 0.05)?	Yes
	R squared	0.7891
	Ordinary one-way ANOVA
	Multiple comparisons
	Number of families	1
	Number of comparisons per family	10
	Alpha	0.05
	Tukey's multiple comparisons test	Mean Diff.	95.00% CI of diff.	Below threshold?	Summary	Adjusted P Value
	Ctrl vs. 0	-0.8213	-1.386 to -0.2570	Yes	**	0.0051	A-B
	Ctrl vs. 10	-0.426	-0.9903 to 0.1383	No	ns	0.1703	A-C
	Ctrl vs. 30	-0.12	-0.6843 to 0.4443	No	ns	0.9519	A-D
	Ctrl vs. 60	0.087	-0.4773 to 0.6513	No	ns	0.9847	A-E
	0 vs. 10	0.3953	-0.1690 to 0.9597	No	ns	0.2199	B-C
	0 vs. 30	0.7013	0.1370 to 1.266	Yes	*	0.0146	B-D
	0 vs. 60	0.9083	0.3440 to 1.473	Yes	**	0.0025	B-E
	10 vs. 30	0.306	-0.2583 to 0.8703	No	ns	0.4316	C-D
	10 vs. 60	0.513	-0.05134 to 1.077	No	ns	0.0794	C-E
	30 vs. 60	0.207	-0.3573 to 0.7713	No	ns	0.7479	D-E
	Test details	Mean 1	Mean 2	Mean Diff.	SE of diff.	n1	n2	q	DF
	Ctrl vs. 0	0.3743	1.196	-0.8213	0.1715	3	3	6.774	10
	Ctrl vs. 10	0.3743	0.8003	-0.426	0.1715	3	3	3.513	10
	Ctrl vs. 30	0.3743	0.4943	-0.12	0.1715	3	3	0.9897	10
	Ctrl vs. 60	0.3743	0.2873	0.087	0.1715	3	3	0.7175	10
	0 vs. 10	1.196	0.8003	0.3953	0.1715	3	3	3.26	10
	0 vs. 30	1.196	0.4943	0.7013	0.1715	3	3	5.784	10
	0 vs. 60	1.196	0.2873	0.9083	0.1715	3	3	7.491	10
	10 vs. 30	0.8003	0.4943	0.306	0.1715	3	3	2.524	10
	10 vs. 60	0.8003	0.2873	0.513	0.1715	3	3	4.231	10
	30 vs. 60	0.4943	0.2873	0.207	0.1715	3	3	1.707	10
	Normality and Lognormality Test
	Shapiro-Wilk test	Ctrl	0	10	30	60
	W	0.9999	0.9464	0.8404	0.7866	0.9515
	P value	0.9864	0.5537	0.215	0.083	0.576
	Passed normality test (alpha=0.05)?	Yes	Yes	Yes	Yes	Yes
	P value summary	ns	ns	ns	ns	ns
	Number of values	3	3	3	3	3

## Sheet: Alpha-SMA_HKF
	Figure 1-H and I	Figure 1-H and I
	Alpha-SMA-HKF-WB
		Alpha-SMA Relative band intensity
		Ctrl	0	10	30	60
		0.457	0.869	0.725	0.522	0.485
		0.427	0.847	0.824	0.593	0.353
		0.413	0.672	0.691	0.541	0.475
	Ordinary one-way ANOVA
	ANOVA summary
	F	18.44
	P value	0.0001
	P value summary	***
	Significant diff. among means (P < 0.05)?	Yes
	R squared	0.8806
	Ordinary one-way ANOVA
	Multiple comparisons
	Number of families	1
	Number of comparisons per family	10
	Alpha	0.05
	Tukey's multiple comparisons test	Mean Diff.	95.00% CI of diff.	Below threshold?	Summary	Adjusted P Value
	Ctrl vs. 0	-0.3637	-0.5486 to -0.1787	Yes	***	0.0005	A-B
	Ctrl vs. 10	-0.3143	-0.4993 to -0.1294	Yes	**	0.0017	A-C
	Ctrl vs. 30	-0.1197	-0.3046 to 0.06528	No	ns	0.2799	A-D
	Ctrl vs. 60	-0.005333	-0.1903 to 0.1796	No	ns	>0.9999	A-E
	0 vs. 10	0.04933	-0.1356 to 0.2343	No	ns	0.8987	B-C
	0 vs. 30	0.244	0.05905 to 0.4289	Yes	**	0.01	B-D
	0 vs. 60	0.3583	0.1734 to 0.5433	Yes	***	0.0006	B-E
	10 vs. 30	0.1947	0.009721 to 0.3796	Yes	*	0.0382	C-D
	10 vs. 60	0.309	0.1241 to 0.4939	Yes	**	0.0019	C-E
	30 vs. 60	0.1143	-0.07061 to 0.2993	No	ns	0.3172	D-E
	Test details	Mean 1	Mean 2	Mean Diff.	SE of diff.	n1	n2	q	DF
	Ctrl vs. 0	0.4323	0.796	-0.3637	0.0562	3	3	9.152	10
	Ctrl vs. 10	0.4323	0.7467	-0.3143	0.0562	3	3	7.91	10
	Ctrl vs. 30	0.4323	0.552	-0.1197	0.0562	3	3	3.011	10
	Ctrl vs. 60	0.4323	0.4377	-0.005333	0.0562	3	3	0.1342	10
	0 vs. 10	0.796	0.7467	0.04933	0.0562	3	3	1.242	10
	0 vs. 30	0.796	0.552	0.244	0.0562	3	3	6.14	10
	0 vs. 60	0.796	0.4377	0.3583	0.0562	3	3	9.018	10
	10 vs. 30	0.7467	0.552	0.1947	0.0562	3	3	4.899	10
	10 vs. 60	0.7467	0.4377	0.309	0.0562	3	3	7.776	10
	30 vs. 60	0.552	0.4377	0.1143	0.0562	3	3	2.877	10
	Normality and Lognormality Test
	Shapiro-Wilk test	Ctrl	0	10	30	60
	W	0.9578	0.8326	0.9263	0.9328	0.8065
	P value	0.6048	0.195	0.4748	0.4993	0.13
	Passed normality test (alpha=0.05)?	Yes	Yes	Yes	Yes	Yes
	P value summary	ns	ns	ns	ns	ns
	Number of values	3	3	3	3	3

## Sheet: Fibronectin-gene expression
	Figure 1-J	Figure 1-J
	Fibronectin Gene expression
		Fibronectin Relative gene expression
		Sham+Vechile	Sham+ART	UUO+Vechile	UUO+ART
		1.13719	1.03925	9.39543	4.73047
		0.75773	1.13879	7.9006	3.29489
		0.869694	1.06698	4.99848	3.25441
		1.33542	0.594022	6.13804	2.48371
		0.605662	0.872351	6.88153	4.4014
		0.758579	0.836014	5.51588	1.61649
				8.01932	4.12108
				9.33204	3.98447
	Ordinary one-way ANOVA
	ANOVA summary
	F	56.2
	P value	<0.0001
	P value summary	****
	Significant diff. among means (P < 0.05)?	Yes
	R squared	0.8754
	Ordinary one-way ANOVA
	Multiple comparisons
	Number of families	1
	Number of comparisons per family	6
	Alpha	0.05
	Tukey's multiple comparisons test	Mean Diff.	95.00% CI of diff.	Below threshold?	Summary	Adjusted P Value
	Sham+Vehicle vs. Sham+ART	-0.01385	-1.722 to 1.694	No	ns	>0.9999	A-B
	Sham+Vehicle vs. UUO+Vechile	-6.362	-7.960 to -4.764	Yes	****	<0.0001	A-C
	Sham+Vehicle vs. UUO+ART	-2.575	-4.173 to -0.9776	Yes	***	0.0009	A-D
	Sham+ART vs. UUO+Vechile	-6.348	-7.946 to -4.751	Yes	****	<0.0001	B-C
	Sham+ART vs. UUO+ART	-2.561	-4.159 to -0.9637	Yes	***	0.001	B-D
	UUO+Vechile vs. UUO+ART	3.787	2.308 to 5.266	Yes	****	<0.0001	C-D
	Test details	Mean 1	Mean 2	Mean Diff.	SE of diff.	n1	n2	q	DF
	Sham+Vehicle vs. Sham+ART	0.9107	0.9246	-0.01385	0.6191	6	6	0.03165	24
	Sham+Vehicle vs. UUO+Vechile	0.9107	7.273	-6.362	0.5791	6	8	15.54	24
	Sham+Vehicle vs. UUO+ART	0.9107	3.486	-2.575	0.5791	6	8	6.288	24
	Sham+ART vs. UUO+Vechile	0.9246	7.273	-6.348	0.5791	6	8	15.5	24
	Sham+ART vs. UUO+ART	0.9246	3.486	-2.561	0.5791	6	8	6.255	24
	UUO+Vechile vs. UUO+ART	7.273	3.486	3.787	0.5362	8	8	9.988	24
	Normality and Lognormality Test
	Shapiro-Wilk test	Sham+Vechile	Sham+ART	UUO+Vechile	UUO+ART
	W	0.9193	0.9277	0.9331	0.9426
	P value	0.5003	0.5626	0.5451	0.6364
	Passed normality test (alpha=0.05)?	Yes	Yes	Yes	Yes
	P value summary	ns	ns	ns	ns
	Number of values	6	6	8	8

[truncated: 2 more sheets: COL1A1-gene expression, Alpha-SMA-gene expression]
