# Supplementary material for: Artesunate alleviates kidney fibrosis by restoring klotho protein and suppressing Wnt/β-catenin signalling pathway
Source: Front Cell Dev Biol. 2025 Nov 13;13:1688753. doi: 10.3389/fcell.2025.1688753 (PMC12657419; doi:10.3389/fcell.2025.1688753)
Supplement: Supplementary file 6 [file Table11.xlsx]

## Sheet: p-Nrf2
	Figure 6-A and B	Figure 1-A and B
	P-Nrf2 -HKF -WB
		P-Nrf2 Relative band intensity
		Ctrl	0	10	30	60
		0.537	0.959	0.631	0.38	0.155
		0.281	0.609	0.427	0.249	0.161
		0.455	0.822	0.511	0.332	0.193
	Ordinary one-way ANOVA
	ANOVA summary
	F	13.08
	P value	0.0006
	P value summary	***
	Significant diff. among means (P < 0.05)?	Yes
	R squared	0.8395
	Ordinary one-way ANOVA
	Multiple comparisons
	Number of families	1
	Number of comparisons per family	10
	Alpha	0.05
	Tukey's multiple comparisons test	Mean Diff.	95.00% CI of diff.	Below threshold?	Summary	Adjusted P Value
	Ctrl vs. 0	-0.3723	-0.6752 to -0.06946	Yes	*	0.0156	A-B
	Ctrl vs. 10	-0.09867	-0.4015 to 0.2042	No	ns	0.8165	A-C
	Ctrl vs. 30	0.104	-0.1989 to 0.4069	No	ns	0.788	A-D
	Ctrl vs. 60	0.2547	-0.04820 to 0.5575	No	ns	0.1118	A-E
	0 vs. 10	0.2737	-0.02920 to 0.5765	No	ns	0.0817	B-C
	0 vs. 30	0.4763	0.1735 to 0.7792	Yes	**	0.003	B-D
	0 vs. 60	0.627	0.3241 to 0.9299	Yes	***	0.0003	B-E
	10 vs. 30	0.2027	-0.1002 to 0.5055	No	ns	0.2537	C-D
	10 vs. 60	0.3533	0.05046 to 0.6562	Yes	*	0.0214	C-E
	30 vs. 60	0.1507	-0.1522 to 0.4535	No	ns	0.5086	D-E
	Test details	Mean 1	Mean 2	Mean Diff.	SE of diff.	n1	n2	q	DF
	Ctrl vs. 0	0.4243	0.7967	-0.3723	0.09203	3	3	5.722	10
	Ctrl vs. 10	0.4243	0.523	-0.09867	0.09203	3	3	1.516	10
	Ctrl vs. 30	0.4243	0.3203	0.104	0.09203	3	3	1.598	10
	Ctrl vs. 60	0.4243	0.1697	0.2547	0.09203	3	3	3.914	10
	0 vs. 10	0.7967	0.523	0.2737	0.09203	3	3	4.206	10
	0 vs. 30	0.7967	0.3203	0.4763	0.09203	3	3	7.32	10
	0 vs. 60	0.7967	0.1697	0.627	0.09203	3	3	9.635	10
	10 vs. 30	0.523	0.3203	0.2027	0.09203	3	3	3.114	10
	10 vs. 60	0.523	0.1697	0.3533	0.09203	3	3	5.43	10
	30 vs. 60	0.3203	0.1697	0.1507	0.09203	3	3	2.315	10
	Normality and Lognormality Test
	Shapiro-Wilk test	Ctrl	0	10	30	60
	W	0.9587	0.9845	0.9897	0.9768	0.865
	P value	0.6093	0.7618	0.8061	0.7077	0.2815
	Passed normality test (alpha=0.05)?	Yes	Yes	Yes	Yes	Yes
	P value summary	ns	ns	ns	ns	ns
	Number of values	3	3	3	3	3

## Sheet: NOX4
	Figure 6-C	Figure 1-C
	NOX4 -HLF -WB
		NOX4 Relative band intensity
		Ctrl	0	10	30	60
		0.241	0.356	0.537	0.71	0.548
		0.386	0.482	0.522	0.668	0.583
		0.38	0.527	0.745	0.899	0.734
	Ordinary one-way ANOVA
	ANOVA summary
	F	7.244
	P value	0.0052
	P value summary	**
	Significant diff. among means (P < 0.05)?	Yes
	R squared	0.7434
	Ordinary one-way ANOVA
	Multiple comparisons
	Number of families	1
	Number of comparisons per family	10
	Alpha	0.05
	Tukey's multiple comparisons test	Mean Diff.	95.00% CI of diff.	Below threshold?	Summary	Adjusted P Value
	Ctrl vs. 0	-0.1193	-0.4013 to 0.1626	No	ns	0.645	A-B
	Ctrl vs. 10	-0.2657	-0.5476 to 0.01625	No	ns	0.0671	A-C
	Ctrl vs. 30	-0.4233	-0.7053 to -0.1414	Yes	**	0.0041	A-D
	Ctrl vs. 60	-0.286	-0.5679 to -0.004079	Yes	*	0.0464	A-E
	0 vs. 10	-0.1463	-0.4283 to 0.1356	No	ns	0.4707	B-C
	0 vs. 30	-0.304	-0.5859 to -0.02208	Yes	*	0.0335	B-D
	0 vs. 60	-0.1667	-0.4486 to 0.1153	No	ns	0.3553	B-E
	10 vs. 30	-0.1577	-0.4396 to 0.1243	No	ns	0.404	C-D
	10 vs. 60	-0.02033	-0.3023 to 0.2616	No	ns	0.9992	C-E
	30 vs. 60	0.1373	-0.1446 to 0.4193	No	ns	0.5271	D-E
	Test details	Mean 1	Mean 2	Mean Diff.	SE of diff.	n1	n2	q	DF
	Ctrl vs. 0	0.3357	0.455	-0.1193	0.08566	3	3	1.97	10
	Ctrl vs. 10	0.3357	0.6013	-0.2657	0.08566	3	3	4.386	10
	Ctrl vs. 30	0.3357	0.759	-0.4233	0.08566	3	3	6.989	10
	Ctrl vs. 60	0.3357	0.6217	-0.286	0.08566	3	3	4.722	10
	0 vs. 10	0.455	0.6013	-0.1463	0.08566	3	3	2.416	10
	0 vs. 30	0.455	0.759	-0.304	0.08566	3	3	5.019	10
	0 vs. 60	0.455	0.6217	-0.1667	0.08566	3	3	2.752	10
	10 vs. 30	0.6013	0.759	-0.1577	0.08566	3	3	2.603	10
	10 vs. 60	0.6013	0.6217	-0.02033	0.08566	3	3	0.3357	10
	30 vs. 60	0.759	0.6217	0.1373	0.08566	3	3	2.267	10
	Normality and Lognormality Test
	Shapiro-Wilk test	Ctrl	0	10	30	60
	W	0.781	0.9304	0.8002	0.8811	0.8852
	P value	0.0699	0.4902	0.115	0.3275	0.3399
	Passed normality test (alpha=0.05)?	Yes	Yes	Yes	Yes	Yes
	P value summary	ns	ns	ns	ns	ns
	Number of values	3	3	3	3	3

## Sheet: FSP1
	Figure 6-C	Figure 1-C
	FSP1 -HKF -WB
		FSP1 Relative band intensity
		Ctrl	0	10	30	60
		0.822	0.735	0.557	0.419	0.33
		0.72	0.573	0.554	0.534	0.394
		0.756	0.689	0.621	0.582	0.451
	Ordinary one-way ANOVA
	ANOVA summary
	F	14.14
	P value	0.0004
	P value summary	***
	Significant diff. among means (P < 0.05)?	Yes
	R squared	0.8498
	Ordinary one-way ANOVA
	Multiple comparisons
	Number of families	1
	Number of comparisons per family	10
	Alpha	0.05
	Tukey's multiple comparisons test	Mean Diff.	95.00% CI of diff.	Below threshold?	Summary	Adjusted P Value
	Ctrl vs. 0	0.1003	-0.07693 to 0.2776	No	ns	0.3934	A-B
	Ctrl vs. 10	0.1887	0.01140 to 0.3659	Yes	*	0.036	A-C
	Ctrl vs. 30	0.2543	0.07707 to 0.4316	Yes	**	0.0057	A-D
	Ctrl vs. 60	0.3743	0.1971 to 0.5516	Yes	***	0.0003	A-E
	0 vs. 10	0.08833	-0.08893 to 0.2656	No	ns	0.5071	B-C
	0 vs. 30	0.154	-0.02326 to 0.3313	No	ns	0.0973	B-D
	0 vs. 60	0.274	0.09674 to 0.4513	Yes	**	0.0034	B-E
	10 vs. 30	0.06567	-0.1116 to 0.2429	No	ns	0.7415	C-D
	10 vs. 60	0.1857	0.008403 to 0.3629	Yes	*	0.0392	C-E
	30 vs. 60	0.12	-0.05726 to 0.2973	No	ns	0.2449	D-E
	Test details	Mean 1	Mean 2	Mean Diff.	SE of diff.	n1	n2	q	DF
	Ctrl vs. 0	0.766	0.6657	0.1003	0.05386	3	3	2.634	10
	Ctrl vs. 10	0.766	0.5773	0.1887	0.05386	3	3	4.954	10
	Ctrl vs. 30	0.766	0.5117	0.2543	0.05386	3	3	6.678	10
	Ctrl vs. 60	0.766	0.3917	0.3743	0.05386	3	3	9.829	10
	0 vs. 10	0.6657	0.5773	0.08833	0.05386	3	3	2.319	10
	0 vs. 30	0.6657	0.5117	0.154	0.05386	3	3	4.043	10
	0 vs. 60	0.6657	0.3917	0.274	0.05386	3	3	7.194	10
	10 vs. 30	0.5773	0.5117	0.06567	0.05386	3	3	1.724	10
	10 vs. 60	0.5773	0.3917	0.1857	0.05386	3	3	4.875	10
	30 vs. 60	0.5117	0.3917	0.12	0.05386	3	3	3.151	10
	Normality and Lognormality Test
	Shapiro-Wilk test	Ctrl	0	10	30	60
	W	0.972	0.9414	0.7835	0.9467	0.9989
	P value	0.6788	0.5331	0.0757	0.555	0.9362
	Passed normality test (alpha=0.05)?	Yes	Yes	Yes	Yes	Yes
	P value summary	ns	ns	ns	ns	ns
	Number of values	3	3	3	3	3

## Sheet: GPX4
	Figure 6-C	Figure 1-C
	GPX4 -HKF -WB
		GPX4 Relative band intensity
		Ctrl	0	10	30	60
		0.811	0.737	0.56	0.423	0.333
		0.788	0.64	0.415	0.52	0.328
		0.69	0.676	0.571	0.462	0.521
	Ordinary one-way ANOVA
	ANOVA summary
	F	9.016
	P value	0.0024
	P value summary	**
	Significant diff. among means (P < 0.05)?	Yes
	R squared	0.7829
	Ordinary one-way ANOVA
	Multiple comparisons
	Number of families	1
	Number of comparisons per family	10
	Alpha	0.05
	Tukey's multiple comparisons test	Mean Diff.	95.00% CI of diff.	Below threshold?	Summary	Adjusted P Value
	Ctrl vs. 0	0.112	-0.1172 to 0.3412	No	ns	0.5243	A-B
	Ctrl vs. 10	0.2477	0.01850 to 0.4768	Yes	*	0.0331	A-C
	Ctrl vs. 30	0.2947	0.06550 to 0.5238	Yes	*	0.0118	A-D
	Ctrl vs. 60	0.369	0.1398 to 0.5982	Yes	**	0.0025	A-E
	0 vs. 10	0.1357	-0.09350 to 0.3648	No	ns	0.3541	B-C
	0 vs. 30	0.1827	-0.04650 to 0.4118	No	ns	0.1388	B-D
	0 vs. 60	0.257	0.02783 to 0.4862	Yes	*	0.0269	B-E
	10 vs. 30	0.047	-0.1822 to 0.2762	No	ns	0.9575	C-D
	10 vs. 60	0.1213	-0.1078 to 0.3505	No	ns	0.4529	C-E
	30 vs. 60	0.07433	-0.1548 to 0.3035	No	ns	0.8187	D-E
	Test details	Mean 1	Mean 2	Mean Diff.	SE of diff.	n1	n2	q	DF
	Ctrl vs. 0	0.763	0.651	0.112	0.06963	3	3	2.275	10
	Ctrl vs. 10	0.763	0.5153	0.2477	0.06963	3	3	5.03	10
	Ctrl vs. 30	0.763	0.4683	0.2947	0.06963	3	3	5.985	10
	Ctrl vs. 60	0.763	0.394	0.369	0.06963	3	3	7.494	10
	0 vs. 10	0.651	0.5153	0.1357	0.06963	3	3	2.755	10
	0 vs. 30	0.651	0.4683	0.1827	0.06963	3	3	3.71	10
	0 vs. 60	0.651	0.394	0.257	0.06963	3	3	5.22	10
	10 vs. 30	0.5153	0.4683	0.047	0.06963	3	3	0.9545	10
	10 vs. 60	0.5153	0.394	0.1213	0.06963	3	3	2.464	10
	30 vs. 60	0.4683	0.394	0.07433	0.06963	3	3	1.51	10
	Normality and Lognormality Test
	Shapiro-Wilk test	Ctrl	0	10	30	60
	W	0.8865	0.9783	0.8026	0.9874	0.7694
	P value	0.3437	0.7179	0.1207	0.7849	0.1434
	Passed normality test (alpha=0.05)?	Yes	Yes	Yes	Yes	Yes
	P value summary	ns	ns	ns	ns	ns
	Number of values	3	3	3	3	3
