# Supplementary material for: Artesunate alleviates kidney fibrosis by restoring klotho protein and suppressing Wnt/β-catenin signalling pathway
Source: Front Cell Dev Biol. 2025 Nov 13;13:1688753. doi: 10.3389/fcell.2025.1688753 (PMC12657419; doi:10.3389/fcell.2025.1688753)
Supplement: Supplementary file 7 [file Table4.xlsx]

## Sheet: RNA
#	Sample ID	User name	Date and Time	Nucleic Acid	Unit	260/280	Sample Type	Factor
1		EMR	14/05/2024 14:48:49	0.7	ng/µl	1.06	RNA	40
2	(Reblank)	EMR	14/05/2024 14:50:58	1	µg/ml	2.8	RNA	40
3	(Reblank)	EMR	14/05/2024 14:52:07	0.2	µg/ml	-1.94	RNA	40
4	1	EMR	14/05/2024 14:53:00	1445.2	µg/ml	2.09	RNA	40
5	2	EMR	14/05/2024 14:54:16	857.4	µg/ml	2.1	RNA	40
6	3	EMR	14/05/2024 14:55:16	988.3	µg/ml	2.11	RNA	40
7	4	EMR	14/05/2024 14:56:10	1384.1	µg/ml	2.08	RNA	40
8	5	EMR	14/05/2024 14:57:08	1650.4	µg/ml	2.08	RNA	40
9	6	EMR	14/05/2024 14:58:07	435.6	µg/ml	2.08	RNA	40
10	7	EMR	14/05/2024 14:59:05	1193.7	µg/ml	2.09	RNA	40
11	8	EMR	14/05/2024 15:00:01	1276.4	µg/ml	2.1	RNA	40
12	9	EMR	14/05/2024 15:01:05	1035.4	µg/ml	2.09	RNA	40
13	10	EMR	14/05/2024 15:01:53	1027.9	µg/ml	2.1	RNA	40
14	11	EMR	14/05/2024 15:02:34	531	µg/ml	2.13	RNA	40
15	12	EMR	14/05/2024 15:03:23	954.8	µg/ml	2.11	RNA	40
16	13	EMR	14/05/2024 15:04:05	346.4	µg/ml	2.09	RNA	40
17	14	EMR	14/05/2024 15:04:58	1111.4	µg/ml	2.1	RNA	40
18	15	EMR	14/05/2024 15:05:41	743.8	µg/ml	2.11	RNA	40
19	16	EMR	14/05/2024 15:06:28	177.5	µg/ml	2.11	RNA	40
20	17	EMR	14/05/2024 15:07:20	280.1	µg/ml	2.11	RNA	40
21	18	EMR	14/05/2024 15:08:06	371.9	µg/ml	2.09	RNA	40
22	19	EMR	14/05/2024 15:08:56	819.8	µg/ml	2.11	RNA	40
23	20	EMR	14/05/2024 15:09:43	85.6	µg/ml	2.1	RNA	40
24	21	EMR	14/05/2024 15:10:29	303.6	µg/ml	2.09	RNA	40
25	22	EMR	14/05/2024 15:11:19	710.9	µg/ml	2.11	RNA	40
26	23	EMR	14/05/2024 15:12:02	627.9	µg/ml	2.13	RNA	40
27	24	EMR	14/05/2024 15:12:58	543.3	µg/ml	2.14	RNA	40
28	25	EMR	14/05/2024 15:13:53	700.5	µg/ml	2.11	RNA	40
29	26	EMR	14/05/2024 15:14:37	1138.8	µg/ml	2.1	RNA	40
30	27	EMR	14/05/2024 15:15:25	856.9	µg/ml	2.11	RNA	40
31	28	EMR	2024-05-14 15:16:38	433.5	µg/ml	2.09	RNA	40

## Sheet: CTFG
						CTFG	GAPDH
	Groups	Sample	Target	Reference Gene	Num of Replicates	Cq Mean	Cq Mean	∆Ct	Average	∆∆Ct	2 power -∆∆Ct	Average
	UUO+ART	Sample 1	CTFG	GAPDH	2	20.2669	17.8208	2.44614		-2.03273	4.09178
		Sample 2	CTFG	GAPDH	2	20.8362	18.2027	2.63343		-1.84544	3.59363
		Sample 3	CTFG	GAPDH	2	21.0894	18.3817	2.70768		-1.77119	3.41335
		Sample 4	CTFG	GAPDH	2	20.501	18.1723	2.32871		-2.15016	4.43877
		Sample 5	CTFG	GAPDH	2	21.1206	17.0655	4.05517		-0.423697	1.34136
		Sample 6	CTFG	GAPDH	2	20.1287	17.5645	2.56421		-1.91465	3.77023
		Sample 7	CTFG	GAPDH	2	20.6523	17.5458	3.10653		-1.37234	2.5889
		Sample 8	CTFG	GAPDH	2	20.0241	17.0403	2.98386		-1.49501	2.81866	3.25709
	UUO+Vehicle	Sample 9	CTFG	GAPDH	2	20.199	17.5413	2.65767		-2.71013	6.5438
		Sample 10	CTFG	GAPDH	2	20.9232	17.7452	3.17799		-2.18982	4.56247
		Sample 11	CTFG	GAPDH	2	20.1021	17.3975	2.70464		-2.66316	6.3342
		Sample 12	CTFG	GAPDH	2	19.8179	17.599	2.21894		-3.14886	8.86953
		Sample 13	CTFG	GAPDH	2	20.4437	17.8146	2.62906		-2.73874	6.67485
		Sample 14	CTFG	GAPDH	2	20.5945	18.1025	2.49198		-2.87582	7.34021
		Sample 15	CTFG	GAPDH	2	20.1479	17.7896	2.35837		-3.00943	8.05249
		Sample 16	CTFG	GAPDH	2	21.0307	17.8479	3.18281		-2.18499	4.54722	6.6156
	Sham+ART	Sample 17	CTFG	GAPDH	2	22.0044	17.6391	4.36534		-0.113523	1.08187
		Sample 18	CTFG	GAPDH	2	21.8899	18.1903	3.6997		-0.779172	1.71615
		Sample 19	CTFG	GAPDH	2	22.0479	17.517	4.53091		0.0520457	0.964568
		Sample 20	CTFG	GAPDH	2	21.7307	17.7489	3.98183		-0.497043	1.41132
		Sample 21	CTFG	GAPDH	2	22.8126	17.5054	5.30718		0.828315	0.563187
		Sample 22	CTFG	GAPDH	2	23.1028	18.1145	4.98825	4.47887	0.509379	0.702525	1.07327
	Sham+Vehicle	Sample 23	CTFG	GAPDH	2	24.0206	17.9601	6.06059		0.692791	0.618656
		Sample 24	CTFG	GAPDH	2	22.4713	17.4854	4.98592		-0.381879	1.30304
		Sample 25	CTFG	GAPDH	2	22.6523	17.5507	5.10164		-0.266158	1.2026
		Sample 26	CTFG	GAPDH	2	22.8813	17.648	5.23328		-0.134519	1.09773
		Sample 27	CTFG	GAPDH	2	22.8945	18.1275	4.767		-0.600799	1.51656
		Sample 28	CTFG	GAPDH	2	23.8479	17.7896	6.05837	5.3678	0.690566	0.619611	1.0597

## Sheet: FN1
						FN1	GAPDH
	Groups	Sample	Target	Reference Gene	Num of Replicates	Cq Mean	Cq Mean	∆Ct	Average	∆∆Ct	2 power -∆∆Ct	Average
	UUO+ART	Sample 1	FN1	GAPDH	2	22.9888	17.1208	5.86802		-2.24198	4.73047
		Sample 2	FN1	GAPDH	2	24.5925	18.2027	6.38977		-1.72023	3.29489
		Sample 3	FN1	GAPDH	2	24.7893	18.3817	6.4076		-1.7024	3.25441
		Sample 4	FN1	GAPDH	2	24.9698	18.1723	6.7975		-1.3125	2.48371
		Sample 5	FN1	GAPDH	2	23.9478	17.9757	5.97204		-2.13796	4.4014
		Sample 6	FN1	GAPDH	2	24.6696	17.2524	7.41714		-0.692863	1.61649
		Sample 7	FN1	GAPDH	2	23.7698	17.7028	6.06698		-2.04302	4.12108
		Sample 8	FN1	GAPDH	2	23.8645	17.7489	6.11561		-1.99439	3.98447	3.48586
	UUO+Vehicle	Sample 9	FN1	GAPDH	2	22.4094	17.5413	4.86804		-3.23196	9.39543
		Sample 10	FN1	GAPDH	2	22.8633	17.7452	5.11804		-2.98196	7.9006
		Sample 11	FN1	GAPDH	2	23.176	17.3975	5.77851		-2.32149	4.99848
		Sample 12	FN1	GAPDH	2	23.0812	17.599	5.48222		-2.61778	6.13804
		Sample 13	FN1	GAPDH	2	23.4858	18.1685	5.31727		-2.78273	6.88153
		Sample 14	FN1	GAPDH	2	23.1218	17.4854	5.63641		-2.46359	5.51588
		Sample 15	FN1	GAPDH	2	22.1472	17.0507	5.09652		-3.00348	8.01932
		Sample 16	FN1	GAPDH	2	22.0258	17.148	4.87781		-3.22219	9.33204	7.27266
	Sham+ART	Sample 17	FN1	GAPDH	2	25.5477	17.6391	7.90866		-0.0555441	1.03925
		Sample 18	FN1	GAPDH	2	25.967	18.1903	7.7767		-0.187496	1.13879
		Sample 19	FN1	GAPDH	2	25.3877	17.517	7.87067		-0.09353	1.06698
		Sample 20	FN1	GAPDH	2	26.4645	17.7489	8.71561		0.751413	0.594022
		Sample 21	FN1	GAPDH	2	26.3347	18.1735	8.16122		0.197019	0.872351
		Sample 22	FN1	GAPDH	2	25.9985	17.7759	8.2226	8.10924	0.258401	0.836014	0.924567
	Sham+Vehicle	Sample 23	FN1	GAPDH	2	25.6708	17.9612	7.70963		-0.185472	1.13719
		Sample 24	FN1	GAPDH	2	25.7807	17.4854	8.29535		0.400245	0.75773
		Sample 25	FN1	GAPDH	2	25.6472	17.5507	8.09652		0.20142	0.869694
		Sample 26	FN1	GAPDH	2	25.1258	17.648	7.47781		-0.417292	1.33542
		Sample 27	FN1	GAPDH	2	26.016	17.3975	8.61851		0.723414	0.605662
		Sample 28	FN1	GAPDH	2	25.8912	17.5975	8.29373	8.08192	0.398629	0.758579	0.910712

## Sheet: Klotho
						Klotho	GAPDH
	Groups	Sample	Target	Reference Gene	Num of Replicates	Cq Mean	Cq Mean	∆Ct	Average	∆∆Ct	2 power -∆∆Ct	Average
	UUO+ART	Sample 1	Klotho	GAPDH	2	30.1268	17.8208	12.306		0.988864	0.503875
		Sample 2	Klotho	GAPDH	2	31.5796	18.2027	13.3769		2.0597	0.239866
		Sample 3	Klotho	GAPDH	2	30.5724	18.3817	12.1907		0.873538	0.545807
		Sample 4	Klotho	GAPDH	2	29.8834	18.0123	11.8711		0.553948	0.681154
		Sample 5	Klotho	GAPDH	2	29.786	17.8766	11.9095		0.592307	0.663281
		Sample 6	Klotho	GAPDH	2	31.1417	18.0146	13.1271		1.80992	0.285207
		Sample 7	Klotho	GAPDH	2	29.8248	17.7579	12.0669		0.749769	0.594699
		Sample 8	Klotho	GAPDH	2	30.5815	17.8746	12.7069		1.3897	0.381645	0.486942
	UUO+Vehicle	Sample 9	Klotho	GAPDH	2	30.2604	17.1413	13.1191		1.88447	0.270842
		Sample 10	Klotho	GAPDH	2	31.342	17.2452	14.0968		2.86211	0.137537
		Sample 11	Klotho	GAPDH	2	29.9691	17.1175	12.8516		1.61698	0.326018
		Sample 12	Klotho	GAPDH	2	32.8443	17.599	15.2454		4.01069	0.0620386
		Sample 13	Klotho	GAPDH	2	31.1425	17.1258	14.0167		2.78202	0.145388
		Sample 14	Klotho	GAPDH	2	32.7657	17.2879	15.4778		4.24311	0.0528078
		Sample 15	Klotho	GAPDH	2	32.802	17.6846	15.1175		3.8828	0.0677891
		Sample 16	Klotho	GAPDH	2	31.8012	17.6447	14.1565		2.92186	0.131957	0.149297
	Sham+ART	Sample 17	Klotho	GAPDH	2	29.1998	17.6391	11.5607		0.24353	0.844676
		Sample 18	Klotho	GAPDH	2	29.1443	18.1903	10.954		-0.363137	1.28622
		Sample 19	Klotho	GAPDH	2	29.1907	17.517	11.6737		0.356485	0.781065
		Sample 20	Klotho	GAPDH	2	29.0131	17.7489	11.2642		-0.0529452	1.03738
		Sample 21	Klotho	GAPDH	2	29.1457	17.8507	11.295		-0.0221905	1.0155
		Sample 22	Klotho	GAPDH	2	28.8035	17.648	11.1554	11.3172	-0.161741	1.11864	1.01391
	Sham+Vehicle	Sample 23	Klotho	GAPDH	2	29.3087	18.2601	11.0487		-0.185993	1.1376
		Sample 24	Klotho	GAPDH	2	29.1692	17.4854	11.6839		0.449199	0.732449
		Sample 25	Klotho	GAPDH	2	28.8258	17.5507	11.2751		0.0404196	0.972372
		Sample 26	Klotho	GAPDH	2	29.0037	17.648	11.3557		0.121057	0.919514
		Sample 27	Klotho	GAPDH	2	28.9794	18.1246	10.8549		-0.379784	1.30115
		Sample 28	Klotho	GAPDH	2	28.7068	17.517	11.1898	11.2347	-0.044903	1.03161	1.01578

## Sheet: Veminten
						Vemintine	B-Actin
	Groups	Sample	Target	Reference Gene	Num of Replicates	Cq Mean	Cq Mean	∆Ct	Average	∆∆Ct	2 power -∆∆Ct	Average
	UUO+ART	Sample 1	Vemintine	B-Actin	2	22.625	18.4928	4.13222		-0.947128	1.92803
		Sample 2	Vemintine	B-Actin	2	22.8263	18.5799	4.24641		-0.832943	1.78132
		Sample 3	Vemintine	B-Actin	2	22.2844	18.4729	3.81147		-1.26788	2.40807
		Sample 4	Vemintine	B-Actin	2	21.0156	17.8125	3.20313		-1.87622	3.67113
		Sample 5	Vemintine	B-Actin	2	23.5538	20.2302	3.32367		-1.75568	3.37686
		Sample 6	Vemintine	B-Actin	2	25.803	21.2425	4.56049		-0.518861	1.43282
		Sample 7	Vemintine	B-Actin	2	23.5024	20.1464	3.35603		-1.72332	3.30196
		Sample 8	Vemintine	B-Actin	2	23.6015	19.7807	3.82074		-1.25861	2.39265	2.53661
	UUO+Vehicle	Sample 9	Vemintine	B-Actin	2	22.2539	19.2743	2.97959		-2.20219	4.60176
		Sample 10	Vemintine	B-Actin	2	24.2803	21.2425	3.03782		-2.14395	4.41971
		Sample 11	Vemintine	B-Actin	2	21.8136	19.3471	2.46652		-2.71526	6.56711
		Sample 12	Vemintine	B-Actin	2	22.1637	19.2302	2.93352		-2.24825	4.75107
		Sample 13	Vemintine	B-Actin	2	20.8439	18.3473	2.49661		-2.68516	6.43153
		Sample 14	Vemintine	B-Actin	2	20.4779	17.8125	2.66536		-2.51641	5.72156
		Sample 15	Vemintine	B-Actin	2	21.5354	18.7197	2.81567		-2.3661	5.15547
		Sample 16	Vemintine	B-Actin	2	23.0153	19.8716	3.14362		-2.03815	4.1072	5.21943
	Sham+ART	Sample 17	Vemintine	B-Actin	2	26.3429	20.8215	5.52144		0.442089	0.736068
		Sample 18	Vemintine	B-Actin	2	24.9632	19.9277	5.03553		-0.0438179	1.03084
		Sample 19	Vemintine	B-Actin	2	25.5487	20.6216	4.9271		-0.152255	1.1113
		Sample 20	Vemintine	B-Actin	2	24.9605	19.7807	5.17981		0.10046	0.932735
		Sample 21	Vemintine	B-Actin	2	23.2286	18.5799	4.64864		-0.430715	1.3479
		Sample 22	Vemintine	B-Actin	2	23.8628	18.6993	5.16359	5.07935	0.0842375	0.943283	1.01702
	Sham+Vehicle	Sample 23	Vemintine	B-Actin	2	24.5326	19.8934	4.63925		-0.515982	1.42997
		Sample 24	Vemintine	B-Actin	2	24.2947	19.0545	5.24029		0.0850596	0.942746
		Sample 25	Vemintine	B-Actin	2	24.5734	18.9192	5.65418		0.49895	0.707622
		Sample 26	Vemintine	B-Actin	2	24.6443	19.1698	5.47449		0.319261	0.80148
		Sample 27	Vemintine	B-Actin	2	24.136	18.9088	5.22724		0.0720116	0.951311
		Sample 28	Vemintine	B-Actin	2	25.0854	20.2302	4.85518	5.18177	-0.300049	1.23119	1.01072

## Sheet: MCP1
						MCP1	B-Actin
	Groups	Sample	Target	Reference Gene	Num of Replicates	Cq Mean	Cq Mean	∆Ct	Average	∆∆Ct	2 power -∆∆Ct	Average
	UUO+ART	Sample 1	MCP1	B-Actin	2	23.0312	18.4928	4.53835		-1.70138	3.25212
		Sample 2	MCP1	B-Actin	2	23.6142	18.5799	5.03427		-1.20546	2.30612
		Sample 3	MCP1	B-Actin	2	22.4872	18.4729	4.01431		-2.22542	4.67647
		Sample 4	MCP1	B-Actin	2	21.8794	17.8252	4.05422		-2.18551	4.54888
		Sample 5	MCP1	B-Actin	2	23.6486	19.5743	4.0743		-2.16543	4.48599
		Sample 6	MCP1	B-Actin	2	22.3456	17.4449	4.90077		-1.33896	2.52969
		Sample 7	MCP1	B-Actin	2	23.4436	19.1698	4.27383		-1.9659	3.90656
		Sample 8	MCP1	B-Actin	2	23.1599	19.1115	4.04846		-2.19127	4.56707	3.78411
	UUO+Vehicle	Sample 9	MCP1	B-Actin	2	22.1039	19.2743	2.8296		-2.94916	7.72298
		Sample 10	MCP1	B-Actin	2	23.8992	21.2425	2.65672		-3.12204	8.7062
		Sample 11	MCP1	B-Actin	2	21.2391	18.4709	2.76822		-3.01054	8.05864
		Sample 12	MCP1	B-Actin	2	23.331	20.2302	3.10081		-2.67795	6.39948
		Sample 13	MCP1	B-Actin	2	21.1312	18.4549	2.67632		-3.10245	8.58874
		Sample 14	MCP1	B-Actin	2	21.6142	18.5799	3.03427		-2.74449	6.70155
		Sample 15	MCP1	B-Actin	2	21.2486	18.4559	2.7927		-2.98606	7.92307
		Sample 16	MCP1	B-Actin	2	20.6698	17.5486	3.12119		-2.65757	6.30971	7.5513
	Sham+ART	Sample 17	MCP1	B-Actin	2	27.263	20.8215	6.44146		0.287656	0.819232
		Sample 18	MCP1	B-Actin	2	25.7679	19.9277	5.84021		-0.313599	1.2428
		Sample 19	MCP1	B-Actin	2	26.9437	20.6216	6.32211		0.168304	0.889888
		Sample 20	MCP1	B-Actin	2	25.9694	19.7807	6.18872		0.0349144	0.97609
		Sample 21	MCP1	B-Actin	2	24.227	18.1246	6.10245		-0.0513583	1.03624
		Sample 22	MCP1	B-Actin	2	26.4453	19.9019	6.54344	6.23973	0.389639	0.763321	0.954596
	Sham+Vehicle	Sample 23	MCP1	B-Actin	2	25.2204	19.8934	5.32701		-0.45175	1.3677
		Sample 24	MCP1	B-Actin	2	24.7783	19.0545	5.72386		-0.0548994	1.03879
		Sample 25	MCP1	B-Actin	2	24.227	18.9192	5.30779		-0.470973	1.38604
		Sample 26	MCP1	B-Actin	2	25.3394	19.1698	6.1696		0.390837	0.762687
		Sample 27	MCP1	B-Actin	2	26.8453	20.4286	6.41672		0.637957	0.642622
		Sample 28	MCP1	B-Actin	2	25.4436	19.716	5.72759	5.77876	-0.0511722	1.03611	1.03899

## Sheet: IL-6
						IL-6	β-Actin
	Group	Sample	Target	Reference Gene	Num of Replicates	Cq Mean	Cq Mean	∆Ct	Average	∆∆Ct	2 power -∆∆Ct	Average
	UUO+ART	Sample 1	IL-6	β-Actin	2	28.9373	17.2311	11.7062		-1.7802	3.43473
		Sample 2	IL-6	β-Actin	2	28.5108	17.3125	11.1983		-2.28805	4.88396
		Sample 3	IL-6	β-Actin	2	29.7813	17.9277	11.8537		-1.63269	3.10091
		Sample 4	IL-6	β-Actin	2	28.9927	17.2664	11.7264		-1.76001	3.38699
		Sample 5	IL-6	β-Actin	2	29.5011	17.0814	12.4196		-1.06674	2.09469
		Sample 6	IL-6	β-Actin	2	28.8624	17.1454	11.717		-1.76941	3.40913
		Sample 7	IL-6	β-Actin	2	29.4122	16.9396	12.4727		-1.01371	2.0191
		Sample 8	IL-6	β-Actin	2	29.1097	17.8129	11.2968		-2.18954	4.5616	3.36139
	UUO+Vehicle	Sample 9	IL-6	β-Actin	2	26.7535	17.9336	8.81992		-2.29452	4.90592
		Sample 10	IL-6	β-Actin	2	25.875	17.5576	8.31739		-2.79705	6.95019
		Sample 11	IL-6	β-Actin	2	28.6233	20.0624	8.56091		-2.55353	5.87068
		Sample 12	IL-6	β-Actin	2	25.2708	17.1025	8.16825		-2.94619	7.70712
		Sample 13	IL-6	β-Actin	2	25.7691	17.2249	8.54422		-2.57022	5.93901
		Sample 14	IL-6	β-Actin	2	26.1285	17.4225	8.70606		-2.40838	5.30878
		Sample 15	IL-6	β-Actin	2	26.1024	17.948	8.15441		-2.96003	7.78137
		Sample 16	IL-6	β-Actin	2	25.965	17.8945	8.07047		-3.04397	8.24757	6.58883
	Sham+ART	Sample 17	IL-6	β-Actin	2	31.7442	18.1865	13.5577		0.0712943	0.951784
		Sample 18	IL-6	β-Actin	2	31.6119	17.8619	13.75		0.26367	0.832966
		Sample 19	IL-6	β-Actin	2	31.3888	18.056	13.3328		-0.153537	1.11229
		Sample 20	IL-6	β-Actin	2	31.4579	18.0649	13.393		-0.0933388	1.06684
		Sample 21	IL-6	β-Actin	2	31.1258	18.1814	12.9444		-0.541958	1.45595
		Sample 22	IL-6	β-Actin	2	32.1448	18.2045	13.9402	13.4864	0.453855	0.730089	1.02499
	Sham+Vehicle	Sample 23	IL-6	β-Actin	2	30.1995	19.6267	10.5728		-0.541649	1.45564
		Sample 24	IL-6	β-Actin	2	29.1812	18.1267	11.0544		-0.109893	1.07915
		Sample 25	IL-6	β-Actin	2	29.1437	18.8201	10.3237		-0.840677	1.79089
		Sample 26	IL-6	β-Actin	2	29.6567	18.0951	11.5617		0.397326	0.759264
		Sample 27	IL-6	β-Actin	2	29.8896	17.6205	12.2691		1.1048	0.464967
		Sample 28	IL-6	β-Actin	2	28.8504	17.9455	10.905	11.1144	-0.259379	1.19696	1.12448

## Sheet: α-SMA
						α-SMA	β-Actin
	Group	Sample	Target	Reference Gene	Num of Replicates	Cq Mean	Cq Mean	∆Ct	Average	∆∆Ct	2 power -∆∆Ct	Average
	UUO+ART	Sample 1	α-SMA	β-Actin	2	25.7758	17.2311	8.54467		-1.3404	2.53222
		Sample 2	α-SMA	β-Actin	2	24.7832	17.3125	7.47066		-2.41442	5.33104
		Sample 3	α-SMA	β-Actin	2	26.1302	17.9277	8.20255		-1.68253	3.20989
		Sample 4	α-SMA	β-Actin	2	25.5014	17.2664	8.23504		-1.65004	3.13842
		Sample 5	α-SMA	β-Actin	2	24.7514	17.0814	7.66994		-2.21513	4.64325
		Sample 6	α-SMA	β-Actin	2	25.2102	17.1454	8.06483		-1.82025	3.53143
		Sample 7	α-SMA	β-Actin	2	25.1828	16.9396	8.24328		-1.6418	3.12055
		Sample 8	α-SMA	β-Actin	2	26.2727	17.8129	8.45984		-1.42523	2.68558	3.52405
	UUO+Vehicle	Sample 9	α-SMA	β-Actin	2	23.9559	17.9336	6.02228		-3.16868	8.99224
		Sample 10	α-SMA	β-Actin	2	23.5602	17.5576	6.00263		-3.18833	9.11558
		Sample 11	α-SMA	β-Actin	2	26.3454	20.0624	6.28305		-2.90791	7.50531
		Sample 12	α-SMA	β-Actin	2	24.1099	17.1025	7.00736		-2.1836	4.54286
		Sample 13	α-SMA	β-Actin	2	24.0188	17.2249	6.79387		-2.3971	5.26742
		Sample 14	α-SMA	β-Actin	2	23.886	17.4225	6.46357		-2.7274	6.62259
		Sample 15	α-SMA	β-Actin	2	24.1172	17.948	6.16919		-3.02177	8.12164
		Sample 16	α-SMA	β-Actin	2	23.8505	17.8945	5.95594		-3.23503	9.41542	7.44788
	Sham+ART	Sample 17	α-SMA	β-Actin	2	28.2449	18.1865	10.0584		0.173281	0.886823
		Sample 18	α-SMA	β-Actin	2	27.6434	17.8619	9.78152		-0.103561	1.07442
		Sample 19	α-SMA	β-Actin	2	28.1649	18.056	10.1089		0.223867	0.856267
		Sample 20	α-SMA	β-Actin	2	28.2837	18.0649	10.2188		0.333721	0.793487
		Sample 21	α-SMA	β-Actin	2	27.7188	18.1814	9.53741		-0.347668	1.2725
		Sample 22	α-SMA	β-Actin	2	27.81	18.2045	9.60544	9.88508	-0.279639	1.21389	1.01623
	Sham+Vehicle	Sample 23	α-SMA	β-Actin	2	28.4288	19.6267	8.80209		-0.388876	1.30937
		Sample 24	α-SMA	β-Actin	2	28.1959	18.1267	10.0691		0.878172	0.544056
		Sample 25	α-SMA	β-Actin	2	27.791	18.8201	8.97092		-0.220038	1.16476
		Sample 26	α-SMA	β-Actin	2	27.1195	18.0951	9.02441		-0.166555	1.12238
		Sample 27	α-SMA	β-Actin	2	26.7098	17.6205	9.08938		-0.101583	1.07295
		Sample 28	α-SMA	β-Actin	2	27.1353	17.9455	9.18984	9.19096	-0.00111926	1.00078	1.03572

## Sheet: Col1a1
						Col1a1	β-Actin
	Group	Sample	Target	Reference Gene	Num of Replicates	Cq Mean	Cq Mean	∆Ct	Average	∆∆Ct	2 power -∆∆Ct	Average
	UUO+ART	Sample 1	Col1a1	β-Actin	2	26.839	17.2311	9.60786		-2.79321	6.93172
		Sample 2	Col1a1	β-Actin	2	28.0248	17.3125	10.7123		-1.68881	3.2239
		Sample 3	Col1a1	β-Actin	2	28.8426	17.9277	10.915		-1.48609	2.80129
		Sample 4	Col1a1	β-Actin	2	27.7254	17.2664	10.459		-1.94207	3.84256
		Sample 5	Col1a1	β-Actin	2	27.271	17.0814	10.1896		-2.21147	4.63147
		Sample 6	Col1a1	β-Actin	2	27.2332	17.1454	10.0878		-2.31326	4.97006
		Sample 7	Col1a1	β-Actin	2	27.0138	16.9396	10.0742		-2.32685	5.01708
		Sample 8	Col1a1	β-Actin	2	28.1379	17.8129	10.325		-2.07611	4.21669	4.45435
	UUO+Vehicle	Sample 9	Col1a1	β-Actin	2	27.2663	17.9336	9.33271		-2.92818	7.61151
		Sample 10	Col1a1	β-Actin	2	26.5915	17.5576	9.03388		-3.22701	9.36325
		Sample 11	Col1a1	β-Actin	2	28.8963	20.0624	8.83395		-3.42694	10.755
		Sample 12	Col1a1	β-Actin	2	25.9191	17.1025	8.81659		-3.4443	10.8852
		Sample 13	Col1a1	β-Actin	2	26.2456	17.2249	9.02075		-3.24014	9.44888
		Sample 14	Col1a1	β-Actin	2	26.8918	17.4225	9.46929		-2.7916	6.92399
		Sample 15	Col1a1	β-Actin	2	26.9191	17.948	8.97116		-3.28973	9.77928
		Sample 16	Col1a1	β-Actin	2	27.1046	17.8945	9.21001		-3.05088	8.28715	9.13179
	Sham+ART	Sample 17	Col1a1	β-Actin	2	30.722	18.1865	12.5355		0.370923	0.773287
		Sample 18	Col1a1	β-Actin	2	31.0126	17.8619	13.1507		0.986136	0.504828
		Sample 19	Col1a1	β-Actin	2	30.0768	18.056	12.0208		-0.143741	1.10477
		Sample 20	Col1a1	β-Actin	2	29.9848	18.0649	11.92		-0.2446	1.18476
		Sample 21	Col1a1	β-Actin	2	30.7675	18.1814	12.586		0.42146	0.746669
		Sample 22	Col1a1	β-Actin	2	30.3979	18.2045	12.1933	12.4011	0.0287662	0.980258	0.882429
	Sham+Vehicle	Sample 23	Col1a1	β-Actin	2	31.859	19.6267	12.2323		-0.0286065	1.02003
		Sample 24	Col1a1	β-Actin	2	30.103	18.1267	11.9763		-0.2846	1.21807
		Sample 25	Col1a1	β-Actin	2	30.4991	18.8201	11.6791		-0.581818	1.49673
		Sample 26	Col1a1	β-Actin	2	30.4287	18.0951	12.3336		0.0727028	0.950855
		Sample 27	Col1a1	β-Actin	2	30.6978	17.6205	13.0774		0.816469	0.56783
		Sample 28	Col1a1	β-Actin	2	30.2122	17.9455	12.2667	12.2609	0.0058554	0.99595	1.04158

## Sheet: Snail-1
						Snail-1	β-Actin
	Group	Sample	Target	Reference Gene	Num of Replicates	Cq Mean	Cq Mean	∆Ct	Average	∆∆Ct	2 power -∆∆Ct	Average
	UUO+ART	Sample 1	Snail-1	β-Actin	2	28.2308	17.2311	10.9997		-0.756982	1.68995
		Sample 2	Snail-1	β-Actin	2	27.9012	17.3125	10.5887		-1.16805	2.24708
		Sample 3	Snail-1	β-Actin	2	28.5115	17.9277	10.5838		-1.17293	2.2547
		Sample 4	Snail-1	β-Actin	2	28.2153	17.2664	10.949		-0.807755	1.75049
		Sample 5	Snail-1	β-Actin	2	26.8237	17.0814	9.74229		-2.01444	4.04022
		Sample 6	Snail-1	β-Actin	2	28.103	17.1454	10.9576		-0.79913	1.74005
		Sample 7	Snail-1	β-Actin	2	28.3173	16.9396	10.0134		-1.7433	3.34801
		Sample 8	Snail-1	β-Actin	2	26.953	17.8129	10.5044		-1.25234	2.38227	2.4316
	UUO+Vehicle	Sample 9	Snail-1	β-Actin	2	26.3265	17.9336	8.39289		-2.64404	6.2508
		Sample 10	Snail-1	β-Actin	2	26.469	17.5576	8.91139		-2.12554	4.36366
		Sample 11	Snail-1	β-Actin	2	28.4655	20.0624	8.40313		-2.6338	6.20659
		Sample 12	Snail-1	β-Actin	2	25.4688	17.1025	8.36626		-2.67067	6.36725
		Sample 13	Snail-1	β-Actin	2	25.6499	17.2249	8.42502		-2.61191	6.11311
		Sample 14	Snail-1	β-Actin	2	26.8045	17.4225	9.38198		-1.65495	3.14913
		Sample 15	Snail-1	β-Actin	2	27.0146	17.948	9.06666		-1.97027	3.91842
		Sample 16	Snail-1	β-Actin	2	26.8666	17.8945	8.97202		-2.06491	4.18408	5.06913
	Sham+ART	Sample 17	Snail-1	β-Actin	2	29.8713	18.1865	11.6847		-0.0720195	1.05119
		Sample 18	Snail-1	β-Actin	2	30.1059	17.8619	12.244		0.487277	0.71337
		Sample 19	Snail-1	β-Actin	2	29.5106	18.056	11.4546		-0.302081	1.23292
		Sample 20	Snail-1	β-Actin	2	30.1242	18.0649	12.0594		0.302652	0.810761
		Sample 21	Snail-1	β-Actin	2	29.6549	18.1814	11.4734		-0.28329	1.21697
		Sample 22	Snail-1	β-Actin	2	29.8288	18.2045	11.6242	11.7567	-0.132509	1.0962	1.02023
	Sham+Vehicle	Sample 23	Snail-1	β-Actin	2	30.5818	19.6267	10.9551		-0.0818293	1.05836
		Sample 24	Snail-1	β-Actin	2	29.0155	18.1267	10.8887		-0.148214	1.1082
		Sample 25	Snail-1	β-Actin	2	30.1416	18.8201	11.3215		0.284549	0.820998
		Sample 26	Snail-1	β-Actin	2	29.4484	18.0951	11.3533		0.316345	0.803102
		Sample 27	Snail-1	β-Actin	2	28.3789	17.6205	10.7584		-0.278524	1.21295
		Sample 28	Snail-1	β-Actin	2	28.8901	17.9455	10.9446	11.0369	-0.0923039	1.06607	1.01161

[truncated: 4 more sheets: Wnt-1, TGF-B, IL-1B, TNF-a]
