# Supplementary material for: Artesunate alleviates kidney fibrosis by restoring klotho protein and suppressing Wnt/β-catenin signalling pathway
Source: Front Cell Dev Biol. 2025 Nov 13;13:1688753. doi: 10.3389/fcell.2025.1688753 (PMC12657419; doi:10.3389/fcell.2025.1688753)
Supplement: Supplementary file 8 [file Table10.xlsx]

## Sheet: M Marker-WB
	Figure 5-A and B	Figure 5-A and B
	Macrophage Marker - WB
		M Marker Relative band intensity
		Sham+Vechile	Sham+ART	UUO+Vehicle	UUO+ART
		0.92	1.12	1.648	1.004
		0.896	1.101	1.977	1.092
		1.119	0.893	1.843	1.195
	Ordinary one-way ANOVA
	ANOVA summary
	F	27.83
	P value	0.0001
	P value summary	***
	Significant diff. among means (P < 0.05)?	Yes
	R squared	0.9125
	Ordinary one-way ANOVA
	Multiple comparisons
	Number of families	1
	Number of comparisons per family	6
	Alpha	0.05
	Tukey's multiple comparisons test	Mean Diff.	95.00% CI of diff.	Below threshold?	Summary	Adjusted P Value
	Sham+Vehicle vs. Sham+ART	-0.06033	-0.4000 to 0.2794	No	ns	0.9387	A-B
	Sham+Vehicle vs. UUO+Vehicle	-0.8453	-1.185 to -0.5056	Yes	***	0.0002	A-C
	Sham+Vehicle vs. UUO+ART	-0.1197	-0.4594 to 0.2200	No	ns	0.6839	A-D
	Sham+ART vs. UUO+Vehicle	-0.785	-1.125 to -0.4453	Yes	***	0.0003	B-C
	Sham+ART vs. UUO+ART	-0.05933	-0.3990 to 0.2804	No	ns	0.9414	B-D
	UUO+Vehicle vs. UUO+ART	0.7257	0.3860 to 1.065	Yes	***	0.0006	C-D
	Test details	Mean 1	Mean 2	Mean Diff.	SE of diff.	n1	n2	q	DF
	Sham+Vehicle vs. Sham+ART	0.9773	1.038	-0.06033	0.1061	3	3	0.8043	8
	Sham+Vehicle vs. UUO+Vehicle	0.9773	1.823	-0.8453	0.1061	3	3	11.27	8
	Sham+Vehicle vs. UUO+ART	0.9773	1.097	-0.1197	0.1061	3	3	1.595	8
	Sham+ART vs. UUO+Vehicle	1.038	1.823	-0.785	0.1061	3	3	10.47	8
	Sham+ART vs. UUO+ART	1.038	1.097	-0.05933	0.1061	3	3	0.791	8
	UUO+Vehicle vs. UUO+ART	1.823	1.097	0.7257	0.1061	3	3	9.674	8
	Normality and Lognormality Test
	Shapiro-Wilk test
	W	0.8382	0.8093	0.9887	0.9979
	P value	0.2093	0.137	0.7963	0.9135
	Passed normality test (alpha=0.05)?	Yes	Yes	Yes	Yes
	P value summary	ns	ns	ns	ns
	Number of values	3	3	3	3

## Sheet: p-NF-kB-WB
	Figure 5-A and B	Figure 5-A and B
	p-NF-KB -WB
		p-NF-KB Relative band intensity
		Sham+Vechile	Sham+ART	UUO+Vehicle	UUO+ART
		0.011	0.012	0.68	0.386
		0.01	0.011	1.192	0.466
		0.007	0.01	0.963	0.34
	Ordinary one-way ANOVA
	ANOVA summary
	F	33.61
	P value	<0.0001
	P value summary	****
	Significant diff. among means (P < 0.05)?	Yes
	R squared	0.9265
	Ordinary one-way ANOVA
	Multiple comparisons
	Number of families	1
	Number of comparisons per family	6
	Alpha	0.05
	Tukey's multiple comparisons test	Mean Diff.	95.00% CI of diff.	Below threshold?	Summary	Adjusted P Value
	Sham+Vehicle vs. Sham+ART	-0.001667	-0.3472 to 0.3439	No	ns	>0.9999	A-B
	Sham+Vehicle vs. UUO+Vehicle	-0.9357	-1.281 to -0.5901	Yes	***	0.0001	A-C
	Sham+Vehicle vs. UUO+ART	-0.388	-0.7335 to -0.04248	Yes	*	0.0289	A-D
	Sham+ART vs. UUO+Vehicle	-0.934	-1.280 to -0.5885	Yes	***	0.0001	B-C
	Sham+ART vs. UUO+ART	-0.3863	-0.7319 to -0.04081	Yes	*	0.0295	B-D
	UUO+Vehicle vs. UUO+ART	0.5477	0.2021 to 0.8932	Yes	**	0.0042	C-D
	Test details	Mean 1	Mean 2	Mean Diff.	SE of diff.	n1	n2	q	DF
	Sham+Vehicle vs. Sham+ART	0.009333	0.011	-0.001667	0.1079	3	3	0.02185	8
	Sham+Vehicle vs. UUO+Vehicle	0.009333	0.945	-0.9357	0.1079	3	3	12.26	8
	Sham+Vehicle vs. UUO+ART	0.009333	0.3973	-0.388	0.1079	3	3	5.086	8
	Sham+ART vs. UUO+Vehicle	0.011	0.945	-0.934	0.1079	3	3	12.24	8
	Sham+ART vs. UUO+ART	0.011	0.3973	-0.3863	0.1079	3	3	5.064	8
	UUO+Vehicle vs. UUO+ART	0.945	0.3973	0.5477	0.1079	3	3	7.178	8
	Normality and Lognormality Test
	Shapiro-Wilk test
	W	0.9231	1	0.9963	0.9763
	P value	0.4633	>0.9999	0.8838	0.7048
	Passed normality test (alpha=0.05)?	Yes	Yes	Yes	Yes
	P value summary	ns	ns	ns	ns
	Number of values	3	3	3	3

## Sheet: F4 80 M Marker-IHC
	Figure 5-C and D	Figure 5-C and D
	F4/80 M Marker-IHC
		F4/80 M Marker- Average positive area
		Sham+Vechile	Sham+ART	UUO+Vehicle	UUO+ART
		50.0267	47.9134	78.9604	64.2608
		48.9547	44.8813	72.6148	76.5411
		48.0708	34.4564	80.1273	50.6879
		51.874	57.976	87.7603	57.0764
		41.0634	44.4944	97.4211	67.2617
		43.7025	45.0543	92.9152	51.9442
				90.5125	59.9671
				98.2125	49.3789
	Ordinary one-way ANOVA
	ANOVA summary
	F	40.62
	P value	<0.0001
	P value summary	****
	Significant diff. among means (P < 0.05)?	Yes
	R squared	0.8355
	Ordinary one-way ANOVA
	Multiple comparisons
	Number of families	1
	Number of comparisons per family	6
	Alpha	0.05
	Tukey's multiple comparisons test	Mean Diff.	95.00% CI of diff.	Below threshold?	Summary	Adjusted P Value
	Sham+Vechile vs. Sham+ART	1.486	-11.46 to 14.43	No	ns	0.9887	A-B
	Sham+Vechile vs. UUO+Vehicle	-40.03	-52.14 to -27.93	Yes	****	<0.0001	A-C
	Sham+Vechile vs. UUO+ART	-12.36	-24.46 to -0.2518	Yes	*	0.0442	A-D
	Sham+ART vs. UUO+Vehicle	-41.52	-53.63 to -29.41	Yes	****	<0.0001	B-C
	Sham+ART vs. UUO+ART	-13.84	-25.95 to -1.738	Yes	*	0.0208	B-D
	UUO+Vehicle vs. UUO+ART	27.68	16.47 to 38.88	Yes	****	<0.0001	C-D
	Test details	Mean 1	Mean 2	Mean Diff.	SE of diff.	n1	n2	q	DF
	Sham+Vechile vs. Sham+ART	47.28	45.8	1.486	4.691	6	6	0.448	24
	Sham+Vechile vs. UUO+Vehicle	47.28	87.32	-40.03	4.388	6	8	12.9	24
	Sham+Vechile vs. UUO+ART	47.28	59.64	-12.36	4.388	6	8	3.982	24
	Sham+ART vs. UUO+Vehicle	45.8	87.32	-41.52	4.388	6	8	13.38	24
	Sham+ART vs. UUO+ART	45.8	59.64	-13.84	4.388	6	8	4.461	24
	UUO+Vehicle vs. UUO+ART	87.32	59.64	27.68	4.063	8	8	9.633	24
	Compact letter display
	UUO+Vehicle	A
	UUO+ART	B
	Sham+Vechile	C
	Sham+ART	C
	Normality and Lognormality Test
	Shapiro-Wilk test
	W	0.928	0.9108	0.9375	0.9342
	P value	0.5651	0.4417	0.587	0.5551
	Passed normality test (alpha=0.05)?	Yes	Yes	Yes	Yes
	P value summary	ns	ns	ns	ns
	Number of values	6	6	8	8

## Sheet: IL-1B-ELISA
	Figure 5-C and D	Figure 5-C and D
	IL-1B - ELISA
		IL-1B Concnetration in Serum
		Sham+Vechile	Sham+ART	UUO+Vehicle	UUO+ART
		8.834	8.797	40.94	25.086
		7.864	5.757	31.955	24.638
		8.063	8.212	33.299	25.235
		8.847	8.76	55.25	20.547
		6.806	8.996	37.679	16.846
		8.386	7.453	29.11	22.024
				25.509	32.876
				51.335	28.545
	Ordinary one-way ANOVA
	ANOVA summary
	F	37.24
	P value	<0.0001
	P value summary	****
	Significant diff. among means (P < 0.05)?	Yes
	R squared	0.8232
	Ordinary one-way ANOVA
	Multiple comparisons
	Number of families	1
	Number of comparisons per family	6
	Alpha	0.05
	Tukey's multiple comparisons test	Mean Diff.	95.00% CI of diff.	Below threshold?	Summary	Adjusted P Value
	Sham+Vehicle vs. Sham+ART	0.1375	-9.914 to 10.19	No	ns	>0.9999	A-B
	Sham+Vehicle vs. UUO+Vehicle	-30	-39.40 to -20.60	Yes	****	<0.0001	A-C
	Sham+Vehicle vs. UUO+ART	-16.34	-25.74 to -6.939	Yes	***	0.0004	A-D
	Sham+ART vs. UUO+Vehicle	-30.14	-39.54 to -20.74	Yes	****	<0.0001	B-C
	Sham+ART vs. UUO+ART	-16.48	-25.88 to -7.076	Yes	***	0.0003	B-D
	UUO+Vehicle vs. UUO+ART	13.66	4.955 to 22.36	Yes	**	0.0012	C-D
	Test details	Mean 1	Mean 2	Mean Diff.	SE of diff.	n1	n2	q	DF
	Sham+Vehicle vs. Sham+ART	8.133	7.996	0.1375	3.644	6	6	0.05337	24
	Sham+Vehicle vs. UUO+Vehicle	8.133	38.13	-30	3.408	6	8	12.45	24
	Sham+Vehicle vs. UUO+ART	8.133	24.47	-16.34	3.408	6	8	6.78	24
	Sham+ART vs. UUO+Vehicle	7.996	38.13	-30.14	3.408	6	8	12.51	24
	Sham+ART vs. UUO+ART	7.996	24.47	-16.48	3.408	6	8	6.837	24
	UUO+Vehicle vs. UUO+ART	38.13	24.47	13.66	3.156	8	8	6.122	24
	Normality and Lognormality Test
	Shapiro-Wilk test
	W	0.8962	0.83	0.9267	0.9792
	P value	0.3521	0.1074	0.4867	0.9587
	Passed normality test (alpha=0.05)?	Yes	Yes	Yes	Yes
	P value summary	ns	ns	ns	ns
	Number of values	6	6	8	8

## Sheet: IL-6-ELISA
	Figure 5-C and D	Figure 5-C and D
	IL-6 -ELISA
		IL-6 Concentration in Serum
		Sham+Vechile	Sham+ART	UUO+Vehicle	UUO+ART
		29.82	23.79	69.47	32.12
		23.04	28.55	206.44	34.32
		29.44	28.46	110.47	35.53
		23	22.43	219.91	31.4
		24.26	22.09	43.34	31.68
				129.78	52.87
				27.66	48.7
				51.335	28.545
	Ordinary one-way ANOVA
	ANOVA summary
	F	7.63
	P value	0.0009
	P value summary	***
	Significant diff. among means (P < 0.05)?	Yes
	R squared	0.4882
	Ordinary one-way ANOVA
	Multiple comparisons
	Number of families	1
	Number of comparisons per family	6
	Alpha	0.05
	Tukey's multiple comparisons test	Mean Diff.	95.00% CI of diff.	Below threshold?	Summary	Adjusted P Value
	Sham+Vehicle vs. Sham+ART	0.6533	-62.07 to 63.38	No	ns	>0.9999	A-B
	Sham+Vehicle vs. UUO+Vechile	-82.56	-141.2 to -23.89	Yes	**	0.0037	A-C
	Sham+Vehicle vs. UUO+ART	-11.83	-70.50 to 46.84	No	ns	0.9439	A-D
	Sham+ART vs. UUO+Vechile	-83.22	-141.9 to -24.54	Yes	**	0.0034	B-C
	Sham+ART vs. UUO+ART	-12.49	-71.16 to 46.19	No	ns	0.935	B-D
	UUO+Vechile vs. UUO+ART	70.73	16.41 to 125.1	Yes	**	0.0075	C-D
	Test details	Mean 1	Mean 2	Mean Diff.	SE of diff.	n1	n2	q	DF
	Sham+Vehicle vs. Sham+ART	26.48	25.83	0.6533	22.74	6	6	0.04064	24
	Sham+Vehicle vs. UUO+Vechile	26.48	109	-82.56	21.27	6	8	5.49	24
	Sham+Vehicle vs. UUO+ART	26.48	38.31	-11.83	21.27	6	8	0.7867	24
	Sham+ART vs. UUO+Vechile	25.83	109	-83.22	21.27	6	8	5.533	24
	Sham+ART vs. UUO+ART	25.83	38.31	-12.49	21.27	6	8	0.8302	24
	UUO+Vechile vs. UUO+ART	109	38.31	70.73	19.69	8	8	5.08	24
	Normality and Lognormality Test
	Shapiro-Wilk test
	W	0.7733	0.8329	0.8995	0.8234
	P value	0.1333	0.1137	0.2861	0.0507
	Passed normality test (alpha=0.05)?	Yes	Yes	Yes	Yes
	P value summary	ns	ns	ns	ns
	Number of values	6	6	8	8

## Sheet: TNF-alpha-ELISA
	Figure 5-C and D	Figure 5-C and D
	TNF-alpha -ELISA
		TNF-alpha Concentration in Serum
		Sham+Vechile	Sham+ART	UUO+Vehicle	UUO+ART
		35.92	30.77	46.8	41.15
		39.02	30.02	63.43	39.34
		36.15	36.71	50.85	44.34
		36.5	33.33	51.3	43.54
		33.64	35.88	63.94	40.35
		31.46	36.39	50.26	43.85
				49.03	46.28
				49.12	41.84
	Ordinary one-way ANOVA
	ANOVA summary
	F	30.76
	P value	<0.0001
	P value summary	****
	Significant diff. among means (P < 0.05)?	Yes
	R squared	0.7936
	Ordinary one-way ANOVA
	Multiple comparisons
	Number of families	1
	Number of comparisons per family	6
	Alpha	0.05
	Tukey's multiple comparisons test	Mean Diff.	95.00% CI of diff.	Below threshold?	Summary	Adjusted P Value
	Sham+Vehicle vs. Sham+ART	1.598	-5.120 to 8.316	No	ns	0.9123	A-B
	Sham+Vehicle vs. UUO+Vechile	-17.64	-23.93 to -11.36	Yes	****	<0.0001	A-C
	Sham+Vehicle vs. UUO+ART	-7.138	-13.42 to -0.8539	Yes	*	0.0219	A-D
	Sham+ART vs. UUO+Vechile	-19.24	-25.53 to -12.96	Yes	****	<0.0001	B-C
	Sham+ART vs. UUO+ART	-8.736	-15.02 to -2.452	Yes	**	0.0042	B-D
	UUO+Vechile vs. UUO+ART	10.51	4.687 to 16.32	Yes	***	0.0002	C-D
	Test details	Mean 1	Mean 2	Mean Diff.	SE of diff.	n1	n2	q	DF
	Sham+Vehicle vs. Sham+ART	35.45	33.85	1.598	2.435	6	6	0.9282	24
	Sham+Vehicle vs. UUO+Vechile	35.45	53.09	-17.64	2.278	6	8	10.95	24
	Sham+Vehicle vs. UUO+ART	35.45	42.59	-7.138	2.278	6	8	4.431	24
	Sham+ART vs. UUO+Vechile	33.85	53.09	-19.24	2.278	6	8	11.95	24
	Sham+ART vs. UUO+ART	33.85	42.59	-8.736	2.278	6	8	5.424	24
	UUO+Vechile vs. UUO+ART	53.09	42.59	10.51	2.109	8	8	7.044	24
	Normality and Lognormality Test
	Shapiro-Wilk test
	W	0.9571	0.863	0.7526	0.9726
	P value	0.7975	0.1995	0.187	0.9177
	Passed normality test (alpha=0.05)?	Yes	Yes	Yes	Yes
	P value summary	ns	ns	ns	ns
	Number of values	6	6	8	8
	Table Analyzed	TNF-alpha
	Column D	UUO+ART
	vs.	vs.
	Column C	UUO+Vechile
	Mann Whitney test
	P value	0.0002
	Exact or approximate P value?	Exact
	P value summary	***
	Significantly different (P < 0.05)?	Yes
	One- or two-tailed P value?	Two-tailed
	Sum of ranks in column C,D	100 , 36
	Mann-Whitney U	0
	Difference between medians
	Median of column C	50.56, n=8
	Median of column D	42.69, n=8
	Difference: Actual	-7.865
	Difference: Hodges-Lehmann	-8.195

## Sheet: IL-1B-Gene Expression
	Figure 5-F	Figure 5-F
	IL-1B-Gene Expression
		IL-1B Relative Gene Expression
		Sham+Vechile	Sham+ART	UUO+Vehicle	UUO+ART
		1.70429	0.81447	8.23898	2.87423
		1.17048	0.971466	5.92878	4.0934
		1.3495	0.528901	3.72746	2.58797
		0.740228	1.58279	5.8269	2.16322
		0.929175	1.32845	5.32302	2.2723
		0.540078	1.13646	3.9433	3.17091
				7.78309	3.39715
				5.28649	3.86361
	Ordinary one-way ANOVA
	ANOVA summary
	F	36.38
	P value	<0.0001
	P value summary	****
	Significant diff. among means (P < 0.05)?	Yes
	R squared	0.8197
	Ordinary one-way ANOVA
	Multiple comparisons
	Number of families	1
	Number of comparisons per family	6
	Alpha	0.05
	Tukey's multiple comparisons test	Mean Diff.	95.00% CI of diff.	Below threshold?	Summary	Adjusted P Value
	Sham+Vehicle vs. Sham+ART	0.01187	-1.555 to 1.579	No	ns	>0.9999	A-B
	Sham+Vehicle vs. UUO+Vechile	-4.685	-6.151 to -3.219	Yes	****	<0.0001	A-C
	Sham+Vehicle vs. UUO+ART	-1.981	-3.447 to -0.5145	Yes	**	0.0054	A-D
	Sham+ART vs. UUO+Vechile	-4.697	-6.163 to -3.231	Yes	****	<0.0001	B-C
	Sham+ART vs. UUO+ART	-1.992	-3.458 to -0.5264	Yes	**	0.0051	B-D
	UUO+Vechile vs. UUO+ART	2.704	1.347 to 4.062	Yes	****	<0.0001	C-D
	Test details	Mean 1	Mean 2	Mean Diff.	SE of diff.	n1	n2	q	DF
	Sham+Vehicle vs. Sham+ART	1.072	1.06	0.01187	0.5681	6	6	0.02954	24
	Sham+Vehicle vs. UUO+Vechile	1.072	5.757	-4.685	0.5314	6	8	12.47	24
	Sham+Vehicle vs. UUO+ART	1.072	3.053	-1.981	0.5314	6	8	5.27	24
	Sham+ART vs. UUO+Vechile	1.06	5.757	-4.697	0.5314	6	8	12.5	24
	Sham+ART vs. UUO+ART	1.06	3.053	-1.992	0.5314	6	8	5.302	24
	UUO+Vechile vs. UUO+ART	5.757	3.053	2.704	0.492	8	8	7.773	24
	Normality and Lognormality Test
	Shapiro-Wilk test	Sham+Vechile	Sham+ART	UUO+Vehicle	UUO+ART
	W	0.9837	0.9975	0.9211	0.9507
	P value	0.9685	0.9996	0.4391	0.7183
	Passed normality test (alpha=0.05)?	Yes	Yes	Yes	Yes
	P value summary	ns	ns	ns	ns
	Number of values	6	6	8	8

## Sheet: IL-6-Gene Expression
	Figure 5-F	Figure 5-F
	IL-16-Gene Expression
		IL-6 Relative Gene Expression
		Sham+Vechile	Sham+ART	UUO+Vehicle	UUO+ART
		1.45564	0.951784	4.90592	3.43473
		1.07915	0.832966	6.95019	4.88396
		1.79089	1.11229	5.87068	3.10091
		0.759264	1.06684	7.70712	3.38699
		0.464967	1.45595	5.93901	2.09469
		1.19696	0.730089	5.30878	3.40913
				7.78137	2.0191
				8.24757	4.5616
	Ordinary one-way ANOVA
	ANOVA summary
	F	59.42
	P value	<0.0001
	P value summary	****
	Significant diff. among means (P < 0.05)?	Yes
	R squared	0.8813
	Ordinary one-way ANOVA
	Multiple comparisons
	Number of families	1
	Number of comparisons per family	6
	Alpha	0.05
	Tukey's multiple comparisons test	Mean Diff.	95.00% CI of diff.	Below threshold?	Summary	Adjusted P Value
	Sham+Vehicle vs. Sham+ART	0.09949	-1.342 to 1.541	No	ns	0.9975	A-B
	Sham+Vehicle vs. UUO+Vechile	-5.464	-6.813 to -4.116	Yes	****	<0.0001	A-C
	Sham+Vehicle vs. UUO+ART	-2.237	-3.585 to -0.8886	Yes	***	0.0007	A-D
	Sham+ART vs. UUO+Vechile	-5.564	-6.912 to -4.216	Yes	****	<0.0001	B-C
	Sham+ART vs. UUO+ART	-2.336	-3.685 to -0.9881	Yes	***	0.0004	B-D
	UUO+Vechile vs. UUO+ART	3.227	1.979 to 4.476	Yes	****	<0.0001	C-D
	Test details	Mean 1	Mean 2	Mean Diff.	SE of diff.	n1	n2	q	DF
	Sham+Vehicle vs. Sham+ART	1.124	1.025	0.09949	0.5225	6	6	0.2693	24
	Sham+Vehicle vs. UUO+Vechile	1.124	6.589	-5.464	0.4888	6	8	15.81	24
	Sham+Vehicle vs. UUO+ART	1.124	3.361	-2.237	0.4888	6	8	6.472	24
	Sham+ART vs. UUO+Vechile	1.025	6.589	-5.564	0.4888	6	8	16.1	24
	Sham+ART vs. UUO+ART	1.025	3.361	-2.336	0.4888	6	8	6.76	24
	UUO+Vechile vs. UUO+ART	6.589	3.361	3.227	0.4525	8	8	10.09	24
	Normality and Lognormality Test
	Shapiro-Wilk test	Sham+Vechile	Sham+ART	UUO+Vehicle	UUO+ART
	W	0.9919	0.9508	0.9239	0.9146
	P value	0.9932	0.7464	0.4626	0.3873
	Passed normality test (alpha=0.05)?	Yes	Yes	Yes	Yes
	P value summary	ns	ns	ns	ns
	Number of values	6	6	8	8

## Sheet: TNF-Alpha-Gene Expression
	Figure 5-F	Figure 5-F
	TNF-alpha-Gene Expression
		TNF-alpha Relative Gene Expression
		Sham+Vechile	Sham+ART	UUO+Vehicle	UUO+ART
		1.69887	0.739552	7.55294	3.77978
		1.34457	1.70503	8.52919	3.54425
		1.47333	0.727854	5.31672	4.2351
		0.749572	0.699775	5.10115	3.82581
		0.496093	1.52014	7.73676	2.89
		0.799061	1.02427	6.32675	2.3959
				4.83162	3.69386
				8.40173	4.76512
	Ordinary one-way ANOVA
	ANOVA summary
	F	55.67
	P value	<0.0001
	P value summary	****
	Significant diff. among means (P < 0.05)?	Yes
	R squared	0.8743
	Ordinary one-way ANOVA
	Multiple comparisons
	Number of families	1
	Number of comparisons per family	6
	Alpha	0.05
	Tukey's multiple comparisons test	Mean Diff.	95.00% CI of diff.	Below threshold?	Summary	Adjusted P Value
	Sham+Vehicle vs. Sham+ART	0.02415	-1.502 to 1.551	No	ns	>0.9999	A-B
	Sham+Vehicle vs. UUO+Vechile	-5.631	-7.059 to -4.203	Yes	****	<0.0001	A-C
	Sham+Vehicle vs. UUO+ART	-2.548	-3.975 to -1.120	Yes	***	0.0003	A-D
	Sham+ART vs. UUO+Vechile	-5.655	-7.083 to -4.227	Yes	****	<0.0001	B-C
	Sham+ART vs. UUO+ART	-2.572	-4.000 to -1.144	Yes	***	0.0002	B-D
	UUO+Vechile vs. UUO+ART	3.083	1.762 to 4.405	Yes	****	<0.0001	C-D
	Test details	Mean 1	Mean 2	Mean Diff.	SE of diff.	n1	n2	q	DF
	Sham+Vehicle vs. Sham+ART	1.094	1.069	0.02415	0.5533	6	6	0.06172	24
	Sham+Vehicle vs. UUO+Vechile	1.094	6.725	-5.631	0.5176	6	8	15.39	24
	Sham+Vehicle vs. UUO+ART	1.094	3.641	-2.548	0.5176	6	8	6.961	24
	Sham+ART vs. UUO+Vechile	1.069	6.725	-5.655	0.5176	6	8	15.45	24
	Sham+ART vs. UUO+ART	1.069	3.641	-2.572	0.5176	6	8	7.027	24
	UUO+Vechile vs. UUO+ART	6.725	3.641	3.083	0.4792	8	8	9.1	24
	Normality and Lognormality Test
	Shapiro-Wilk test	Sham+Vechile	Sham+ART	UUO+Vehicle	UUO+ART
	W	0.9245	0.8226	0.8826	0.9641
	P value	0.5385	0.093	0.1995	0.848
	Passed normality test (alpha=0.05)?	Yes	Yes	Yes	Yes
	P value summary	ns	ns	ns	ns
	Number of values	6	6	8	8

## Sheet: MCP-1-Gene Expression
	Figure 5-F	Figure 5-F
	MCP-1-Gene Expression
		MCP-1 Relative Gene Expression
		Sham+Vechile	Sham+ART	UUO+Vehicle	UUO+ART
		1.3677	0.819232	7.72298	3.25212
		1.03879	1.2428	8.7062	2.30612
		1.38604	0.889888	8.05864	4.67647
		0.762687	0.97609	6.39948	4.54888
		0.642622	1.03624	8.58874	4.48599
		1.03611	0.763321	6.70155	2.52969
				7.92307	3.90656
				6.30971	4.56707
	Ordinary one-way ANOVA
	ANOVA summary
	F	121.6
	P value	<0.0001
	P value summary	****
	Significant diff. among means (P < 0.05)?	Yes
	R squared	0.9383
	Ordinary one-way ANOVA
	Multiple comparisons
	Number of families	1
	Number of comparisons per family	6
	Alpha	0.05
	Tukey's multiple comparisons test	Mean Diff.	95.00% CI of diff.	Below threshold?	Summary	Adjusted P Value
	Sham+Vehicle vs. Sham+ART	0.08439	-1.114 to 1.282	No	ns	0.9973	A-B
	Sham+Vehicle vs. UUO+Vechile	-6.512	-7.633 to -5.392	Yes	****	<0.0001	A-C
	Sham+Vehicle vs. UUO+ART	-2.745	-3.866 to -1.624	Yes	****	<0.0001	A-D
	Sham+ART vs. UUO+Vechile	-6.597	-7.717 to -5.476	Yes	****	<0.0001	B-C
	Sham+ART vs. UUO+ART	-2.83	-3.950 to -1.709	Yes	****	<0.0001	B-D
	UUO+Vechile vs. UUO+ART	3.767	2.730 to 4.805	Yes	****	<0.0001	C-D
	Test details	Mean 1	Mean 2	Mean Diff.	SE of diff.	n1	n2	q	DF
	Sham+Vehicle vs. Sham+ART	1.039	0.9546	0.08439	0.4343	6	6	0.2748	24
	Sham+Vehicle vs. UUO+Vechile	1.039	7.551	-6.512	0.4062	6	8	22.67	24
	Sham+Vehicle vs. UUO+ART	1.039	3.784	-2.745	0.4062	6	8	9.556	24
	Sham+ART vs. UUO+Vechile	0.9546	7.551	-6.597	0.4062	6	8	22.96	24
	Sham+ART vs. UUO+ART	0.9546	3.784	-2.83	0.4062	6	8	9.85	24
	UUO+Vechile vs. UUO+ART	7.551	3.784	3.767	0.3761	8	8	14.17	24
	Normality and Lognormality Test
	Shapiro-Wilk test	Sham+Vechile	Sham+ART	UUO+Vehicle	UUO+ART
	W	0.9092	0.9511	0.89	0.8358
	P value	0.4309	0.7494	0.2343	0.0681
	Passed normality test (alpha=0.05)?	Yes	Yes	Yes	Yes
	P value summary	ns	ns	ns	ns
	Number of values	6	6	8	8
