# Supplementary material for: Artesunate alleviates kidney fibrosis by restoring klotho protein and suppressing Wnt/β-catenin signalling pathway
Source: Front Cell Dev Biol. 2025 Nov 13;13:1688753. doi: 10.3389/fcell.2025.1688753 (PMC12657419; doi:10.3389/fcell.2025.1688753)
Supplement: Supplementary file 9 [file Table5.xlsx]

## Sheet: IL-1B
		All OD subtracted from the blank
			Mouse	4 times diluted	OD from STD Curve	4 times diluted (4X)			IL-1β
		No.	ID	Average OD	IL1-β Conc. (pg/ml)	IL1-β Conc. (pg/ml)			Std. (pg/ml)	Average OD
	UUO + ART	1	M1	0.246481	6.2592	25.086			100	3.24275
		2	M2	0.243281	6.15965	24.638			50	1.67885
		3	M3	0.248073	6.30873	25.2349			25	0.8772
		4	M4	0.210234	5.13143	20.547			12.5	0.42705
		5	M5	0.180652	4.211	16.846			6.25	0.2371
		6	M6	0.222273	5.506	22.024			3.13	0.1315
		7	M7	0.309469	8.219	32.876			1.56	0.09015
		8	M8	0.274661	7.136	28.545			0	0.05715
	UUO + Vehicle	9	CM1	0.312866	8.3247	33.2988
		10	CM2	0.374259	10.2349	40.9396
		11	CM3	0.302067	7.9887	31.9548
		12	CM4	0.489247	13.8126	55.2504
		13	CM5	0.279193	7.277	29.11
		14	CM6	0.348062	9.41979	37.6792
		15	CM7	0.250267	6.377	25.509
		16	CM8	0.457763	12.833	51.335
	Sham + ART	17	S1	0.116	2.19927	8.79708
		18	S2	0.0905	1.40595	5.6238
		19	S3	0.1113	2.05305	8.21221
		20	S4	0.1157	2.18994	8.75975
		21	S5	0.1052	1.86328	7.45311
		22	S6	0.11765	2.24905	8.99619
	Sham + Vehicle	23	S7	0.1163	2.2086	8.83442
		24	S8	0.1085	1.96594	7.86377
		25	S9	0.11015	2.01572	8.06287
		26	S10	0.1164	2.21172	8.84686
		27	S11	0.1	1.7015	6.80601
		28	S12	0.1127	2.09661	8.38642

## Sheet: IL-6
		All OD subtracted from the blank
			Mouse		OD from STD Curve			IL-6
		No.	ID	Average OD	IL-6 Conc. (pg/ml)			Std. (pg/ml)	Average OD
	UUO + ART	1	M1	0.1753	39.8644			500	2.79855
		2	M2	0.1337	32.1229			250	1.31835
		3	M3	0.1455	34.3188			125	0.62915
		4	M4	0.152	35.5284			62.5	0.25755
		5	M5	0.1298	31.3972			31.3	0.1083
		6	M6	0.1313	31.6763			15.6	0.04615
		7	M7	0.2452	52.8722			7.8	0.013
		8	M8	0.2228	48.7037			0	2.48551e-09
	UUO + Vehicle	9	CM1	0.3118	65.2659
		10	CM2	0.3344	69.4716
		11	CM3	1.0704	206.435
		12	CM4	0.5547	110.468
		13	CM5	1.1428	219.908
		14	CM6	0.194	43.3443
		15	CM7	0.6585	129.784
		16	CM8	0.1097	27.6567
	Sham + ART	17	S1	0.1203	29.6293
		18	S2	0.0889	23.786
		19	S3	0.1145	28.55
		20	S4	0.114	28.4569
		21	S5	0.0816	22.4276
		22	S6	0.0798	22.0926
	Sham + Vehicle	23	S7	0.1186	29.3129
		24	S8	0.1213	29.8154
		25	S9	0.0849	23.0417
		26	S10	0.1193	29.4432
		27	S11	0.0847	23.0044
		28	S12	0.09147	24.2643

## Sheet: TNF-alpha
		All OD subtracted from the blank
			Mouse	2 times diluted	OD from STD Curve	2 times diluted (2X)			TNF-α
		No.	ID	Average OD	TNF-α Conc. (pg/ml)	TNF-α Conc. (pg/ml)			Std. (pg/ml)	Average OD
	UUO + ART	1	M1	0.2324	20.5742	41.1484			500	2.58645
		2	M2	0.2227	19.6689	39.3379			250	1.9618
		3	M3	0.2495	22.1701	44.3402			125	1.20915
		4	M4	0.2452	21.7688	43.5376			62.5	0.673
		5	M5	0.2281	20.1729	40.3458			31.3	0.37015
		6	M6	0.2469	21.9274	43.8549			15.6	0.1863
		7	M7	0.2599	23.1407	46.2814			7.8	0.0966
		8	M8	0.2361	20.9195	41.839			0	-1.55568e-09
	UUO + Vehicle	9	CM1	0.2627	23.402	46.804
		10	CM2	0.3518	31.7174	63.4348
		11	CM3	0.2844	25.4272	50.8544
		12	CM4	0.2868	25.6512	51.3023
		13	CM5	0.3545	31.9694	63.9387
		14	CM6	0.2812	25.1285	50.2571
		15	CM7	0.2746	24.5126	49.0252
		16	CM8	0.2751	24.5592	49.1185
	Sham + ART	17	S1	0.1768	15.3853	30.7705
		18	S2	0.1728	15.012	30.0239
		19	S3	0.2086	18.353	36.7061
		20	S4	0.1905	16.6638	33.3277
		21	S5	0.2042	17.9424	35.8848
		22	S6	0.2069	18.1944	36.3888
	Sham + Vehicle	23	S7	0.2044	17.9611	35.9221
		24	S8	0.221	19.5103	39.0206
		25	S9	0.2056	18.0731	36.1461
		26	S10	0.2075	18.2504	36.5008
		27	S11	0.1922	16.8225	33.645
		28	S12	0.1805	15.7306	31.4611
