# Supplementary material for: Artesunate alleviates kidney fibrosis by restoring klotho protein and suppressing Wnt/β-catenin signalling pathway
Source: Front Cell Dev Biol. 2025 Nov 13;13:1688753. doi: 10.3389/fcell.2025.1688753 (PMC12657419; doi:10.3389/fcell.2025.1688753)
Supplement: Supplementary file 10 [file Table7.xlsx]

## Sheet: p-SMAD3-WB
	Figure 2-A and B	Figure 2-A and B
	p-SMAD3-WB
		p-SMAD3 Relative band intensity
		Sham+Vechile	Sham+ART	UUO+Vechile	UUO+ART
		0.499	0.559	2.234	1.148
		0.458	0.523	2.251	1.313
		0.563	0.492	2.307	1.327
		0.497	0.542
	Ordinary one-way ANOVA
	ANOVA summary
	F	737.6
	P value	<0.0001
	P value summary	****
	Significant diff. among means (P < 0.05)?	Yes
	R squared	0.9955
	Ordinary one-way ANOVA
	Multiple comparisons
	Number of families	1
	Number of comparisons per family	6
	Alpha	0.05
	Tukey's multiple comparisons test	Mean Diff.	95.00% CI of diff.	Below threshold?	Summary	Adjusted P Value
	Sham+Vehicle vs. Sham+ART	-0.02475	-0.1450 to 0.09547	No	ns	0.9201	A-B
	Sham+Vehicle vs. UUO+Vehicle	-1.76	-1.890 to -1.630	Yes	****	<0.0001	A-C
	Sham+Vehicle vs. UUO+ART	-0.7584	-0.8883 to -0.6286	Yes	****	<0.0001	A-D
	Sham+ART vs. UUO+Vehicle	-1.735	-1.865 to -1.605	Yes	****	<0.0001	B-C
	Sham+ART vs. UUO+ART	-0.7337	-0.8635 to -0.6038	Yes	****	<0.0001	B-D
	UUO+Vehicle vs. UUO+ART	1.001	0.8625 to 1.140	Yes	****	<0.0001	C-D
	Test details	Mean 1	Mean 2	Mean Diff.	SE of diff.	n1	n2	q	DF
	Sham+Vehicle vs. Sham+ART	0.5043	0.529	-0.02475	0.0393	4	4	0.8907	10
	Sham+Vehicle vs. UUO+Vehicle	0.5043	2.264	-1.76	0.04244	4	3	58.63	10
	Sham+Vehicle vs. UUO+ART	0.5043	1.263	-0.7584	0.04244	4	3	25.27	10
	Sham+ART vs. UUO+Vehicle	0.529	2.264	-1.735	0.04244	4	3	57.81	10
	Sham+ART vs. UUO+ART	0.529	1.263	-0.7337	0.04244	4	3	24.45	10
	UUO+Vehicle vs. UUO+ART	2.264	1.263	1.001	0.04538	3	3	31.21	10
	Normality and Lognormality Test
	Shapiro-Wilk test	Sham+Vechile	Sham+ART	UUO+Vechile	UUO+ART
	W	0.9268	0.9787	0.9131	0.8083
	P value	0.5757	0.8944	0.4286	0.1344
	Passed normality test (alpha=0.05)?	Yes	Yes	Yes	Yes
	P value summary	ns	ns	ns	ns
	Number of values	4	4	3	3

## Sheet: p-SMAD2-WB
	Figure 2-A and B	Figure 2-A and B
	p-SMAD2-WB
		p-SMAD2 Relative band intensity
		Sham+Vechile	Sham+ART	UUO+Vechile	UUO+ART
		0.634	0.587	1.103	0.68
		0.707	0.635	1.424	0.932
		0.764	0.707	1.316	0.835
	Ordinary one-way ANOVA
	ANOVA summary
	F	19.83
	P value	0.0005
	P value summary	***
	Significant diff. among means (P < 0.05)?	Yes
	R squared	0.8815
	Ordinary one-way ANOVA
	Multiple comparisons
	Number of families	1
	Number of comparisons per family	6
	Alpha	0.05
	Tukey's multiple comparisons test	Mean Diff.	95.00% CI of diff.	Below threshold?	Summary	Adjusted P Value
	Sham+Vehicle vs. Sham+ART	0.059	-0.2355 to 0.3535	No	ns	0.9156	A-B
	Sham+Vehicle vs. UUO+Vehicle	-0.5793	-0.8738 to -0.2849	Yes	**	0.0011	A-C
	Sham+Vehicle vs. UUO+ART	-0.114	-0.4085 to 0.1805	No	ns	0.6214	A-D
	Sham+ART vs. UUO+Vehicle	-0.6383	-0.9328 to -0.3439	Yes	***	0.0005	B-C
	Sham+ART vs. UUO+ART	-0.173	-0.4675 to 0.1215	No	ns	0.3072	B-D
	UUO+Vehicle vs. UUO+ART	0.4653	0.1709 to 0.7598	Yes	**	0.0043	C-D
	Test details	Mean 1	Mean 2	Mean Diff.	SE of diff.	n1	n2	q	DF
	Sham+Vehicle vs. Sham+ART	0.7017	0.6427	0.059	0.09196	3	3	0.9074	8
	Sham+Vehicle vs. UUO+Vehicle	0.7017	1.281	-0.5793	0.09196	3	3	8.909	8
	Sham+Vehicle vs. UUO+ART	0.7017	0.8157	-0.114	0.09196	3	3	1.753	8
	Sham+ART vs. UUO+Vehicle	0.6427	1.281	-0.6383	0.09196	3	3	9.817	8
	Sham+ART vs. UUO+ART	0.6427	0.8157	-0.173	0.09196	3	3	2.661	8
	UUO+Vehicle vs. UUO+ART	1.281	0.8157	0.4653	0.09196	3	3	7.156	8
	Normality and Lognormality Test
	Shapiro-Wilk test	Sham+Vechile	Sham+ART	UUO+Vechile	UUO+ART
	W	0.995	0.9846	0.9656	0.9826
	P value	0.8645	0.7623	0.6435	0.7477
	Passed normality test (alpha=0.05)?	Yes	Yes	Yes	Yes
	P value summary	ns	ns	ns	ns
	Number of values	3	3	3	3

## Sheet: TGF-B1-WB
	Figure 2-A and B	Figure 2-A and B
	TGF-β1 -WB
		TGF-β1 Relative band intensity
		Sham+Vechile	Sham+ART	UUO+Vechile	UUO+ART
		0.772	0.754	1.532	0.758
		0.721	0.718	1.336	0.743
		0.703	0.731	1.293	1.043
		0.702	0.723
	Ordinary one-way ANOVA
	ANOVA summary
	F	34.04
	P value	<0.0001
	P value summary	****
	Significant diff. among means (P < 0.05)?	Yes
	R squared	0.9108
	Ordinary one-way ANOVA
	Multiple comparisons
	Number of families	1
	Number of comparisons per family	6
	Alpha	0.05
	Tukey's multiple comparisons test	Mean Diff.	95.00% CI of diff.	Below threshold?	Summary	Adjusted P Value
	Sham+Vechile vs. Sham+ART	-0.007	-0.2163 to 0.2023	No	ns	0.9996	A-B
	Sham+Vechile vs. UUO+Vechile	-0.6625	-0.8886 to -0.4364	Yes	****	<0.0001	A-C
	Sham+Vechile vs. UUO+ART	-0.1235	-0.3496 to 0.1026	No	ns	0.3861	A-D
	Sham+ART vs. UUO+Vechile	-0.6555	-0.8816 to -0.4294	Yes	****	<0.0001	B-C
	Sham+ART vs. UUO+ART	-0.1165	-0.3426 to 0.1096	No	ns	0.4327	B-D
	UUO+Vechile vs. UUO+ART	0.539	0.2973 to 0.7807	Yes	***	0.0002	C-D
	Test details	Mean 1	Mean 2	Mean Diff.	SE of diff.	n1	n2	q	DF
	Sham+Vechile vs. Sham+ART	0.7245	0.7315	-0.007	0.06841	4	4	0.1447	10
	Sham+Vechile vs. UUO+Vechile	0.7245	1.387	-0.6625	0.0739	4	3	12.68	10
	Sham+Vechile vs. UUO+ART	0.7245	0.848	-0.1235	0.0739	4	3	2.364	10
	Sham+ART vs. UUO+Vechile	0.7315	1.387	-0.6555	0.0739	4	3	12.54	10
	Sham+ART vs. UUO+ART	0.7315	0.848	-0.1165	0.0739	4	3	2.23	10
	UUO+Vechile vs. UUO+ART	1.387	0.848	0.539	0.079	3	3	9.649	10
	Normality and Lognormality Test
	Shapiro-Wilk test	Sham+Vechile	Sham+ART	UUO+Vechile	UUO+ART
	W	0.8068	0.8932	0.8798	0.7874
	P value	0.1149	0.3983	0.3239	0.0848
	Passed normality test (alpha=0.05)?	Yes	Yes	Yes	Yes
	P value summary	ns	ns	ns	ns
	Number of values	4	4	3	3

## Sheet: TGF-B-Gene expression
	Figure 2-C	Figure 2-C
	TGF-B- Gene expression
		TGF-B- Relative gene expression
		Sham+Vehicle	Sham+ART	UUO+Vechile	UUO+ART
		1.25633	1.58142	6.6842	4.65015
		0.769159	1.34751	6.36485	1.32136
		1.19977	1.4741	5.79824	2.62592
		1.34085	0.608566	3.50858	1.48934
		0.911716	0.959814	6.92531	3.21264
		0.705575	0.545006	4.23882	5.21895
				4.44736	3.13933
				3.82503	3.97522
	Ordinary one-way ANOVA
	ANOVA summary
	F	24.12
	P value	<0.0001
	P value summary	****
	Significant diff. among means (P < 0.05)?	Yes
	R squared	0.7509
	Ordinary one-way ANOVA
	Multiple comparisons
	Number of families	1
	Number of comparisons per family	6
	Alpha	0.05
	Tukey's multiple comparisons test	Mean Diff.	95.00% CI of diff.	Below threshold?	Summary	Adjusted P Value
	Sham+Vehicle vs. Sham+ART	-0.0555	-1.778 to 1.667	No	ns	0.9997	A-B
	Sham+Vehicle vs. UUO+Vechile	-4.193	-5.805 to -2.582	Yes	****	<0.0001	A-C
	Sham+Vehicle vs. UUO+ART	-2.174	-3.785 to -0.5625	Yes	**	0.0055	A-D
	Sham+ART vs. UUO+Vechile	-4.138	-5.749 to -2.527	Yes	****	<0.0001	B-C
	Sham+ART vs. UUO+ART	-2.118	-3.729 to -0.5070	Yes	**	0.0069	B-D
	UUO+Vechile vs. UUO+ART	2.02	0.5284 to 3.511	Yes	**	0.0053	C-D
	Test details	Mean 1	Mean 2	Mean Diff.	SE of diff.	n1	n2	q	DF
	Sham+Vehicle vs. Sham+ART	1.031	1.086	-0.0555	0.6243	6	6	0.1257	24
	Sham+Vehicle vs. UUO+Vechile	1.031	5.224	-4.193	0.584	6	8	10.15	24
	Sham+Vehicle vs. UUO+ART	1.031	3.204	-2.174	0.584	6	8	5.263	24
	Sham+ART vs. UUO+Vechile	1.086	5.224	-4.138	0.584	6	8	10.02	24
	Sham+ART vs. UUO+ART	1.086	3.204	-2.118	0.584	6	8	5.129	24
	UUO+Vechile vs. UUO+ART	5.224	3.204	2.02	0.5407	8	8	5.283	24
	Normality and Lognormality Test
	Shapiro-Wilk test	Sham+Vehicle	Sham+ART	UUO+Vechile	UUO+ART
	W	0.8947	0.8894	0.8909	0.9543
	P value	0.3436	0.3152	0.2384	0.7545
	Passed normality test (alpha=0.05)?	Yes	Yes	Yes	Yes
	P value summary	ns	ns	ns	ns
	Number of values	6	6	8	8

## Sheet: p-SMAD3_HKF
	Figure 2-D and E	Figure 2-D and E
	p-SMAD3-HKF- WB
		p-SMAD3 Relative band intensity
		Ctrl	0	10	30	60
		0.129	0.834	0.879	0.627	0.23
		0.25	0.677	0.66	0.543	0.203
		0.117	0.536	0.538	0.409	0.188
	Ordinary one-way ANOVA
	ANOVA summary
	F	13.84
	P value	0.0004
	P value summary	***
	Significant diff. among means (P < 0.05)?	Yes
	R squared	0.847
	Ordinary one-way ANOVA
	Multiple comparisons
	Number of families	1
	Number of comparisons per family	10
	Alpha	0.05
	Tukey's multiple comparisons test	Mean Diff.	95.00% CI of diff.	Below threshold?	Summary	Adjusted P Value
	Ctrl vs. 0	-0.517	-0.8350 to -0.1990	Yes	**	0.0023	A-B
	Ctrl vs. 10	-0.527	-0.8450 to -0.2090	Yes	**	0.002	A-C
	Ctrl vs. 30	-0.361	-0.6790 to -0.04298	Yes	*	0.0251	A-D
	Ctrl vs. 60	-0.04167	-0.3597 to 0.2764	No	ns	0.9917	A-E
	0 vs. 10	-0.01	-0.3280 to 0.3080	No	ns	>0.9999	B-C
	0 vs. 30	0.156	-0.1620 to 0.4740	No	ns	0.521	B-D
	0 vs. 60	0.4753	0.1573 to 0.7934	Yes	**	0.0043	B-E
	10 vs. 30	0.166	-0.1520 to 0.4840	No	ns	0.4657	C-D
	10 vs. 60	0.4853	0.1673 to 0.8034	Yes	**	0.0037	C-E
	30 vs. 60	0.3193	0.001313 to 0.6374	Yes	*	0.049	D-E
	Test details	Mean 1	Mean 2	Mean Diff.	SE of diff.	n1	n2	q	DF
	Ctrl vs. 0	0.1653	0.6823	-0.517	0.09663	3	3	7.566	10
	Ctrl vs. 10	0.1653	0.6923	-0.527	0.09663	3	3	7.713	10
	Ctrl vs. 30	0.1653	0.5263	-0.361	0.09663	3	3	5.283	10
	Ctrl vs. 60	0.1653	0.207	-0.04167	0.09663	3	3	0.6098	10
	0 vs. 10	0.6823	0.6923	-0.01	0.09663	3	3	0.1464	10
	0 vs. 30	0.6823	0.5263	0.156	0.09663	3	3	2.283	10
	0 vs. 60	0.6823	0.207	0.4753	0.09663	3	3	6.957	10
	10 vs. 30	0.6923	0.5263	0.166	0.09663	3	3	2.429	10
	10 vs. 60	0.6923	0.207	0.4853	0.09663	3	3	7.103	10
	30 vs. 60	0.5263	0.207	0.3193	0.09663	3	3	4.674	10
	Normality and Lognormality Test
	Shapiro-Wilk test	Ctrl	0	10	30	60
	W	0.8171	0.999	0.9737	0.9828	0.9735
	P value	0.1559	0.9408	0.6891	0.7486	0.6878
	Passed normality test (alpha=0.05)?	Yes	Yes	Yes	Yes	Yes
	P value summary	ns	ns	ns	ns	ns
	Number of values	3	3	3	3	3
