# Supplementary material for: Artesunate alleviates kidney fibrosis by restoring klotho protein and suppressing Wnt/β-catenin signalling pathway
Source: Front Cell Dev Biol. 2025 Nov 13;13:1688753. doi: 10.3389/fcell.2025.1688753 (PMC12657419; doi:10.3389/fcell.2025.1688753)
Supplement: Supplementary file 11 [file Table8.xlsx]

## Sheet: p-Akt-WB
	Figure 3-A and B	Figure 3-A and B
	p-Akt -WB
		p-Akt Relative band intensity
		Sham+Vehicle	Sham+ART	UUO+Vehicle	UUO+ART
		0.425	0.445	0.926	0.409
		0.404	0.355	1.011	0.587
		0.395	0.484	1.105	0.474
	Ordinary one-way ANOVA
	ANOVA summary
	F	48.02
	P value	<0.0001
	P value summary	****
	Significant diff. among means (P < 0.05)?	Yes
	R squared	0.9474
	Ordinary one-way ANOVA
	Multiple comparisons
	Number of families	1
	Number of comparisons per family	6
	Alpha	0.05
	Tukey's multiple comparisons test	Mean Diff.	95.00% CI of diff.	Below threshold?	Summary	Adjusted P Value
	Sham+Vehicle vs. Sham+ART	-0.02	-0.2083 to 0.1683	No	ns	0.9855	A-B
	Sham+Vehicle vs. UUO+Vehicle	-0.606	-0.7943 to -0.4177	Yes	****	<0.0001	A-C
	Sham+Vehicle vs. UUO+ART	-0.082	-0.2703 to 0.1063	No	ns	0.5358	A-D
	Sham+ART vs. UUO+Vehicle	-0.586	-0.7743 to -0.3977	Yes	****	<0.0001	B-C
	Sham+ART vs. UUO+ART	-0.062	-0.2503 to 0.1263	No	ns	0.7245	B-D
	UUO+Vehicle vs. UUO+ART	0.524	0.3357 to 0.7123	Yes	****	<0.0001	C-D
	Test details	Mean 1	Mean 2	Mean Diff.	SE of diff.	n1	n2	q	DF
	Sham+Vehicle vs. Sham+ART	0.408	0.428	-0.02	0.0588	3	3	0.481	8
	Sham+Vehicle vs. UUO+Vehicle	0.408	1.014	-0.606	0.0588	3	3	14.58	8
	Sham+Vehicle vs. UUO+ART	0.408	0.49	-0.082	0.0588	3	3	1.972	8
	Sham+ART vs. UUO+Vehicle	0.428	1.014	-0.586	0.0588	3	3	14.09	8
	Sham+ART vs. UUO+ART	0.428	0.49	-0.062	0.0588	3	3	1.491	8
	UUO+Vehicle vs. UUO+ART	1.014	0.49	0.524	0.0588	3	3	12.6	8
	Normality and Lognormality Test
	Shapiro-Wilk test	Sham+Vehicle	Sham+ART	UUO+Vehicle	UUO+ART
	W	0.9494	0.9505	0.9992	0.9763
	P value	0.5665	0.5714	0.9446	0.705
	Passed normality test (alpha=0.05)?	Yes	Yes	Yes	Yes
	P value summary	ns	ns	ns	ns
	Number of values	3	3	3	3

## Sheet: P-4E-BP1-WB
	Figure 3-A and B	Figure 3-A and B
	P-4E-BP1-WB
		P-4E-BP1 Relative band intensity
		Sham+Vehicle	Sham+ART	UUO+Vehicle	UUO+ART
		0.311	0.373	1.27	0.491
		0.407	0.276	0.857	0.681
		0.212	0.396	1.041	0.73
		0.242	0.313	1.709	0.296
				1.103	0.788
				1.464	0.874
	Ordinary one-way ANOVA
	ANOVA summary
	F	21.45
	P value	<0.0001
	P value summary	****
	Significant diff. among means (P < 0.05)?	Yes
	R squared	0.8009
	Ordinary one-way ANOVA
	Multiple comparisons
	Number of families	1
	Number of comparisons per family	6
	Alpha	0.05
	Tukey's multiple comparisons test	Mean Diff.	95.00% CI of diff.	Below threshold?	Summary	Adjusted P Value
	Sham+Vehicle vs. Sham+ART	-0.0465	-0.4800 to 0.3870	No	ns	0.9896	A-B
	Sham+Vehicle vs. UUO+Vehicle	-0.9477	-1.343 to -0.5520	Yes	****	<0.0001	A-C
	Sham+Vehicle vs. UUO+ART	-0.3503	-0.7460 to 0.04536	No	ns	0.0924	A-D
	Sham+ART vs. UUO+Vehicle	-0.9012	-1.297 to -0.5055	Yes	****	<0.0001	B-C
	Sham+ART vs. UUO+ART	-0.3038	-0.6995 to 0.09186	No	ns	0.1663	B-D
	UUO+Vehicle vs. UUO+ART	0.5973	0.2434 to 0.9513	Yes	***	0.001	C-D
	Test details	Mean 1	Mean 2	Mean Diff.	SE of diff.	n1	n2	q	DF
	Sham+Vehicle vs. Sham+ART	0.293	0.3395	-0.0465	0.1515	4	4	0.434	16
	Sham+Vehicle vs. UUO+Vehicle	0.293	1.241	-0.9477	0.1383	4	6	9.69	16
	Sham+Vehicle vs. UUO+ART	0.293	0.6433	-0.3503	0.1383	4	6	3.582	16
	Sham+ART vs. UUO+Vehicle	0.3395	1.241	-0.9012	0.1383	4	6	9.215	16
	Sham+ART vs. UUO+ART	0.3395	0.6433	-0.3038	0.1383	4	6	3.107	16
	UUO+Vehicle vs. UUO+ART	1.241	0.6433	0.5973	0.1237	6	6	6.829	16
	Normality and Lognormality Test
	Shapiro-Wilk test	Sham+Vehicle	Sham+ART	UUO+Vehicle	UUO+ART
	W	0.9416	0.9446	0.9749	0.9298
	P value	0.6639	0.6823	0.9238	0.5787
	Passed normality test (alpha=0.05)?	Yes	Yes	Yes	Yes
	P value summary	ns	ns	ns	ns
	Number of values	4	4	6	6

## Sheet: P-S6-S6-WB
	Figure 3-C and D	Figure 3-C and D
	p-S6/S6 -WB
		p-S6/S6 Relative band intensity
		Sham+Vehicle	Sham+ART	UUO+Vehicle	UUO+ART
		0.172	0.212	0.636365	0.146146
		0.183	0.142553	1.16766	0.477846
		0.099	0.179	0.877705	0.330365
	Ordinary one-way ANOVA
	ANOVA summary
	F	14.2
	P value	0.0014
	P value summary	**
	Significant diff. among means (P < 0.05)?	Yes
	R squared	0.8419
	Ordinary one-way ANOVA
	Multiple comparisons
	Number of families	1
	Number of comparisons per family	6
	Alpha	0.05
	Tukey's multiple comparisons test	Mean Diff.	95.00% CI of diff.	Below threshold?	Summary	Adjusted P Value
	Sham+Vechile vs. Sham+ART	-0.02652	-0.4434 to 0.3904	No	ns	0.9968	A-B
	Sham+Vechile vs. UUO+Vechile	-0.7426	-1.159 to -0.3257	Yes	**	0.002	A-C
	Sham+Vechile vs. UUO+ART	-0.1668	-0.5837 to 0.2501	No	ns	0.5982	A-D
	Sham+ART vs. UUO+Vechile	-0.7161	-1.133 to -0.2992	Yes	**	0.0026	B-C
	Sham+ART vs. UUO+ART	-0.1403	-0.5571 to 0.2766	No	ns	0.7118	B-D
	UUO+Vechile vs. UUO+ART	0.5758	0.1589 to 0.9927	Yes	**	0.0095	C-D
	Test details	Mean 1	Mean 2	Mean Diff.	SE of diff.	n1	n2	q	DF
	Sham+Vechile vs. Sham+ART	0.1513	0.1779	-0.02652	0.1302	3	3	0.2881	8
	Sham+Vechile vs. UUO+Vechile	0.1513	0.8939	-0.7426	0.1302	3	3	8.067	8
	Sham+Vechile vs. UUO+ART	0.1513	0.3181	-0.1668	0.1302	3	3	1.812	8
	Sham+ART vs. UUO+Vechile	0.1779	0.8939	-0.7161	0.1302	3	3	7.779	8
	Sham+ART vs. UUO+ART	0.1779	0.3181	-0.1403	0.1302	3	3	1.524	8
	UUO+Vechile vs. UUO+ART	0.8939	0.3181	0.5758	0.1302	3	3	6.255	8
	Normality and Lognormality Test
	Shapiro-Wilk test
	W	0.8463	0.9992	0.9972	0.9959
	P value	0.2306	0.9453	0.8992	0.878
	Passed normality test (alpha=0.05)?	Yes	Yes	Yes	Yes
	P value summary	ns	ns	ns	ns
	Number of values	3	3	3	3

## Sheet: p-AKT-HKF
	Figure 3-E and F	Figure 3-E and F
	P-AKT/AKT -HKF -WB
		P-AKT/AKT Relative band intensity
		Ctrl	0	10	30	60
		0.484	0.845	0.713	0.526	0.339
		0.44	0.692	0.615	0.48	0.283
		0.462	0.812	0.689	0.588	0.411
	Ordinary one-way ANOVA
	ANOVA summary
	F	26.89
	P value	<0.0001
	P value summary	****
	Significant diff. among means (P < 0.05)?	Yes
	R squared	0.915
	Ordinary one-way ANOVA
	Multiple comparisons
	Number of families	1
	Number of comparisons per family	10
	Alpha	0.05
	Tukey's multiple comparisons test	Mean Diff.	95.00% CI of diff.	Below threshold?	Summary	Adjusted P Value
	Ctrl vs. 0	-0.321	-0.4760 to -0.1660	Yes	***	0.0003	A-B
	Ctrl vs. 10	-0.2103	-0.3653 to -0.05536	Yes	**	0.0083	A-C
	Ctrl vs. 30	-0.06933	-0.2243 to 0.08564	No	ns	0.6002	A-D
	Ctrl vs. 60	0.1177	-0.03731 to 0.2726	No	ns	0.1667	A-E
	0 vs. 10	0.1107	-0.04431 to 0.2656	No	ns	0.2065	B-C
	0 vs. 30	0.2517	0.09669 to 0.4066	Yes	**	0.0023	B-D
	0 vs. 60	0.4387	0.2837 to 0.5936	Yes	****	<0.0001	B-E
	10 vs. 30	0.141	-0.01398 to 0.2960	No	ns	0.0791	C-D
	10 vs. 60	0.328	0.1730 to 0.4830	Yes	***	0.0003	C-E
	30 vs. 60	0.187	0.03202 to 0.3420	Yes	*	0.0175	D-E
	Test details	Mean 1	Mean 2	Mean Diff.	SE of diff.	n1	n2	q	DF
	Ctrl vs. 0	0.462	0.783	-0.321	0.04709	3	3	9.64	10
	Ctrl vs. 10	0.462	0.6723	-0.2103	0.04709	3	3	6.317	10
	Ctrl vs. 30	0.462	0.5313	-0.06933	0.04709	3	3	2.082	10
	Ctrl vs. 60	0.462	0.3443	0.1177	0.04709	3	3	3.534	10
	0 vs. 10	0.783	0.6723	0.1107	0.04709	3	3	3.324	10
	0 vs. 30	0.783	0.5313	0.2517	0.04709	3	3	7.558	10
	0 vs. 60	0.783	0.3443	0.4387	0.04709	3	3	13.17	10
	10 vs. 30	0.6723	0.5313	0.141	0.04709	3	3	4.235	10
	10 vs. 60	0.6723	0.3443	0.328	0.04709	3	3	9.851	10
	30 vs. 60	0.5313	0.3443	0.187	0.04709	3	3	5.616	10
	Normality and Lognormality Test
	Shapiro-Wilk test	Ctrl	0	10	30	60
	W	1	0.9027	0.9202	0.9927	0.9948
	P value	>0.9999	0.3942	0.4529	0.837	0.8624
	Passed normality test (alpha=0.05)?	Yes	Yes	Yes	Yes	Yes
	P value summary	ns	ns	ns	ns	ns
	Number of values	3	3	3	3	3

## Sheet: S6-ribosomal P.-HKF
	Figure 3-E and F	Figure 3-E and F
	P-S6/S6 -HKF -WB
		P-S6/S6 Relative band intensity
		Ctrl	0	10	30	60
		0.574	1.009	0.775	0.801	0.38
		0.532	0.915	0.744	0.78	0.295
		0.657	1.057	0.891	0.936	0.41
	Ordinary one-way ANOVA
	ANOVA summary
	F	34.89
	P value	<0.0001
	P value summary	****
	Significant diff. among means (P < 0.05)?	Yes
	R squared	0.9331
	Ordinary one-way ANOVA
	Multiple comparisons
	Number of families	1
	Number of comparisons per family	10
	Alpha	0.05
	Tukey's multiple comparisons test	Mean Diff.	95.00% CI of diff.	Below threshold?	Summary	Adjusted P Value
	Ctrl vs. 0	-0.406	-0.5997 to -0.2123	Yes	***	0.0003	A-B
	Ctrl vs. 10	-0.2157	-0.4094 to -0.02192	Yes	*	0.0281	A-C
	Ctrl vs. 30	-0.2513	-0.4451 to -0.05758	Yes	*	0.0111	A-D
	Ctrl vs. 60	0.226	0.03225 to 0.4197	Yes	*	0.0214	A-E
	0 vs. 10	0.1903	-0.003415 to 0.3841	No	ns	0.0547	B-C
	0 vs. 30	0.1547	-0.03908 to 0.3484	No	ns	0.138	B-D
	0 vs. 60	0.632	0.4383 to 0.8257	Yes	****	<0.0001	B-E
	10 vs. 30	-0.03567	-0.2294 to 0.1581	No	ns	0.9709	C-D
	10 vs. 60	0.4417	0.2479 to 0.6354	Yes	***	0.0002	C-E
	30 vs. 60	0.4773	0.2836 to 0.6711	Yes	****	<0.0001	D-E
	Test details	Mean 1	Mean 2	Mean Diff.	SE of diff.	n1	n2	q	DF
	Ctrl vs. 0	0.5877	0.9937	-0.406	0.05887	3	3	9.753	10
	Ctrl vs. 10	0.5877	0.8033	-0.2157	0.05887	3	3	5.181	10
	Ctrl vs. 30	0.5877	0.839	-0.2513	0.05887	3	3	6.038	10
	Ctrl vs. 60	0.5877	0.3617	0.226	0.05887	3	3	5.429	10
	0 vs. 10	0.9937	0.8033	0.1903	0.05887	3	3	4.572	10
	0 vs. 30	0.9937	0.839	0.1547	0.05887	3	3	3.715	10
	0 vs. 60	0.9937	0.3617	0.632	0.05887	3	3	15.18	10
	10 vs. 30	0.8033	0.839	-0.03567	0.05887	3	3	0.8568	10
	10 vs. 60	0.8033	0.3617	0.4417	0.05887	3	3	10.61	10
	30 vs. 60	0.839	0.3617	0.4773	0.05887	3	3	11.47	10
	Normality and Lognormality Test
	Shapiro-Wilk test	Ctrl	0	10	30	60
	W	0.9654	0.9662	0.8997	0.8489	0.9292
	P value	0.6426	0.6469	0.3846	0.2375	0.4855
	Passed normality test (alpha=0.05)?	Yes	Yes	Yes	Yes	Yes
	P value summary	ns	ns	ns	ns	ns
	Number of values	3	3	3	3	3

## Sheet: P-4E-BP1-HKF
	Figure 3-E and F	Figure 3-E and F
	P-Ribosomal Protein -HKF -WB
		P-Ribosomal Protein- Relative band intensity
		Ctrl	0	10	30	60
		0.403	0.748	0.732	0.523	0.178
		0.429	0.908	0.753	0.712	0.221
		0.419	1.302	1.021	0.939	0.444
	Ordinary one-way ANOVA
	ANOVA summary
	F	7.519
	P value	0.0046
	P value summary	**
	Significant diff. among means (P < 0.05)?	Yes
	R squared	0.7505
	Ordinary one-way ANOVA
	Multiple comparisons
	Number of families	1
	Number of comparisons per family	10
	Alpha	0.05
	Tukey's multiple comparisons test	Mean Diff.	95.00% CI of diff.	Below threshold?	Summary	Adjusted P Value
	Ctrl vs. 0	-0.569	-1.066 to -0.07176	Yes	*	0.0239	A-B
	Ctrl vs. 10	-0.4183	-0.9156 to 0.07890	No	ns	0.1116	A-C
	Ctrl vs. 30	-0.3077	-0.8049 to 0.1896	No	ns	0.3165	A-D
	Ctrl vs. 60	0.136	-0.3612 to 0.6332	No	ns	0.8905	A-E
	0 vs. 10	0.1507	-0.3466 to 0.6479	No	ns	0.8509	B-C
	0 vs. 30	0.2613	-0.2359 to 0.7586	No	ns	0.4595	B-D
	0 vs. 60	0.705	0.2078 to 1.202	Yes	**	0.0062	B-E
	10 vs. 30	0.1107	-0.3866 to 0.6079	No	ns	0.9438	C-D
	10 vs. 60	0.5543	0.05710 to 1.052	Yes	*	0.0278	C-E
	30 vs. 60	0.4437	-0.05357 to 0.9409	No	ns	0.0865	D-E
	Test details	Mean 1	Mean 2	Mean Diff.	SE of diff.	n1	n2	q	DF
	Ctrl vs. 0	0.417	0.986	-0.569	0.1511	3	3	5.326	10
	Ctrl vs. 10	0.417	0.8353	-0.4183	0.1511	3	3	3.916	10
	Ctrl vs. 30	0.417	0.7247	-0.3077	0.1511	3	3	2.88	10
	Ctrl vs. 60	0.417	0.281	0.136	0.1511	3	3	1.273	10
	0 vs. 10	0.986	0.8353	0.1507	0.1511	3	3	1.41	10
	0 vs. 30	0.986	0.7247	0.2613	0.1511	3	3	2.446	10
	0 vs. 60	0.986	0.281	0.705	0.1511	3	3	6.599	10
	10 vs. 30	0.8353	0.7247	0.1107	0.1511	3	3	1.036	10
	10 vs. 60	0.8353	0.281	0.5543	0.1511	3	3	5.189	10
	30 vs. 60	0.7247	0.281	0.4437	0.1511	3	3	4.153	10
	Normality and Lognormality Test
	Shapiro-Wilk test	Ctrl	0	10	30	60
	W	0.9826	0.9439	0.8042	0.9972	0.8676
	P value	0.747	0.5432	0.1245	0.8994	0.2887
	Passed normality test (alpha=0.05)?	Yes	Yes	Yes	Yes	Yes
	P value summary	ns	ns	ns	ns	ns
	Number of values	3	3	3	3	3

## Sheet: Ki67-IHC
	Figure 3-G and H	Figure 3-G and H
	Ki67-IHC
		Ki67- Average Ki67 positive nuclei / field of view
		Sham+Vehicle	Sham+ART	UUO+Vehicle	UUO+ART
		29.4	30	157	128
		37.3	21.5	170	84
		32	22.5	165	89
		23	19	176	106
		31.1	21.9	138	89
		25.2	25.6	190	50
				200	91
				171	66
	Ordinary one-way ANOVA
	ANOVA summary
	F	120.8
	P value	<0.0001
	P value summary	****
	Significant diff. among means (P < 0.05)?	Yes
	R squared	0.9379
	Ordinary one-way ANOVA
	Multiple comparisons
	Number of families	1
	Number of comparisons per family	6
	Alpha	0.05
	Tukey's multiple comparisons test	Mean Diff.	95.00% CI of diff.	Below threshold?	Summary	Adjusted P Value
	Sham+Vechile vs. Sham+ART	6.25	-20.23 to 32.73	No	ns	0.9141	A-B
	Sham+Vechile vs. UUO+Vechile	-141.2	-166.0 to -116.4	Yes	****	<0.0001	A-C
	Sham+Vechile vs. UUO+ART	-58.21	-82.97 to -33.44	Yes	****	<0.0001	A-D
	Sham+ART vs. UUO+Vechile	-147.5	-172.2 to -122.7	Yes	****	<0.0001	B-C
	Sham+ART vs. UUO+ART	-64.46	-89.22 to -39.69	Yes	****	<0.0001	B-D
	UUO+Vechile vs. UUO+ART	83	60.07 to 105.9	Yes	****	<0.0001	C-D
	Test details	Mean 1	Mean 2	Mean Diff.	SE of diff.	n1	n2	q	DF
	Sham+Vechile vs. Sham+ART	29.67	23.42	6.25	9.598	6	6	0.9209	24
	Sham+Vechile vs. UUO+Vechile	29.67	170.9	-141.2	8.978	6	8	22.24	24
	Sham+Vechile vs. UUO+ART	29.67	87.88	-58.21	8.978	6	8	9.169	24
	Sham+ART vs. UUO+Vechile	23.42	170.9	-147.5	8.978	6	8	23.23	24
	Sham+ART vs. UUO+ART	23.42	87.88	-64.46	8.978	6	8	10.15	24
	UUO+Vechile vs. UUO+ART	170.9	87.88	83	8.312	8	8	14.12	24
	Normality and Lognormality Test
	Shapiro-Wilk test
	W	0.9724	0.9204	0.9783	0.9616
	P value	0.9081	0.508	0.9538	0.8251
	Passed normality test (alpha=0.05)?	Yes	Yes	Yes	Yes
	P value summary	ns	ns	ns	ns
	Number of values	6	6	8	8
